# Supplementary material for: DPP8/9 processing of human AK2 unmasks an IAP binding motif
Source: EMBO Rep. 2025 May 1;26(11):2819–35. doi: 10.1038/s44319-025-00455-z (PMC12152192; doi:10.1038/s44319-025-00455-z)
Supplement: Supplementary file 3 — Source data Fig. 1 [file 44319_2025_455_MOESM3_ESM.zip]

Archive with 31 entries (25 files):
- Figure 1/
- Figure 1/1B/
- Figure 1/1B/numerical data relative AK2-3CS signal.xlsx
- Figure 1/1B/SDS-PAGE TCE.tif
- Figure 1/1B/Thumbs.db
- Figure 1/1B/western Actin.tif
- Figure 1/1B/western HA.tif
- Figure 1/1C/
- Figure 1/1C/numerical data relative AK2-3CS signal.xlsx
- Figure 1/1C/SDS-PAGE TCE.tif
- Figure 1/1C/Thumbs.db
- Figure 1/1C/western Actin.tif
- Figure 1/1C/western DPP9.tif
- Figure 1/1C/western HA.tif
- Figure 1/1D/
- Figure 1/1D/numerical data HA signal (0h) relative to WT.xlsx
- Figure 1/1D/numerical data protein levels relative to t=0.xlsx
- Figure 1/1D/SDS-PAGE TCE.tif
- Figure 1/1D/Thumbs.db
- Figure 1/1D/western Actin.tif
- Figure 1/1D/western HA higher expo.tif
- Figure 1/1D/western HA lower expo.tif
- Figure 1/1E/
- Figure 1/1E/numerical data cytosolic AK2 signal normalized to LDH signal.xlsx
- Figure 1/1E/Thumbs.db
- Figure 1/1E/western AK2.tif
- Figure 1/1E/western CPOX.tif
- Figure 1/1E/western LDH.tif
- Figure 1/1F/
- Figure 1/1F/numerical data MS intensities.xlsx
- Figure 1/1F/Thumbs.db
