# Supplementary material for: DPP8/9 processing of human AK2 unmasks an IAP binding motif
Source: EMBO Rep. 2025 May 1;26(11):2819–35. doi: 10.1038/s44319-025-00455-z (PMC12152192; doi:10.1038/s44319-025-00455-z)
Supplement: Supplementary file 3 — Source data Fig. 1 [file 44319_2025_455_MOESM3_ESM.zip › Figure 1/1B/numerical data relative AK2-3CS signal.xlsx]

## Sheet: Tabelle1
HA (AK2-3CS) signal normalized to TCE
	AK2 3CS					t-Test: Two-Sample Assuming Unequal Variances
	-MG132	+MG132
I	115845444	196322188					Variable 1	Variable 2
II	68375556	140402779				Mean	1	1.89065
III	64635264	124348372				Variance	0	0.0329958
HA (AK2-3CS) signal relative to -MG132						Observations	3	3
I	1	1.69469				Hypothesized Mean Difference	0
II	1	2.05341				df	2
III	1	1.92385				t Stat	-8.49253
						P(T<=t) one-tail	0.00679166
Mean HA (AK2-3CS) signal relative to -MG132 of three replicates						t Critical one-tail	2.91999
Average	1	1.89065				P(T<=t) two-tail	0.0135833
						t Critical two-tail	4.30265
