# Supplementary material for: DPP8/9 processing of human AK2 unmasks an IAP binding motif
Source: EMBO Rep. 2025 May 1;26(11):2819–35. doi: 10.1038/s44319-025-00455-z (PMC12152192; doi:10.1038/s44319-025-00455-z)
Supplement: Supplementary file 3 — Source data Fig. 1 [file 44319_2025_455_MOESM3_ESM.zip › Figure 1/1C/numerical data relative AK2-3CS signal.xlsx]

## Sheet: Tabelle1
HA (AK2-3CS) signal normalized to TCE
	AK2 3CS					t-Test: Two-Sample Assuming Unequal Variances
	WT	DPP9 KO
I	7400196	49475639					Variable 1	Variable 2
II	6334421	42548827				Mean	1	6.27525
III	4711509	25550259				Variance	0	0.545062
HA (AK2-3CS) signal relative to WT						Observations	3	3
I	1	6.68572				Hypothesized Mean Difference	0
II	1	6.71708				df	2
III	1	5.42295				t Stat	-12.376
						P(T<=t) one-tail	0.00323281
Mean HA (AK2-3CS) signal relative to WT of three replicates						t Critical one-tail	2.91999
Average	1	6.27525				P(T<=t) two-tail	0.00646563
						t Critical two-tail	4.30265
