# Supplementary material for: DPP8/9 processing of human AK2 unmasks an IAP binding motif
Source: EMBO Rep. 2025 May 1;26(11):2819–35. doi: 10.1038/s44319-025-00455-z (PMC12152192; doi:10.1038/s44319-025-00455-z)
Supplement: Supplementary file 3 — Source data Fig. 1 [file 44319_2025_455_MOESM3_ESM.zip › Figure 1/1D/numerical data HA signal (0h) relative to WT.xlsx]

## Sheet: Tabelle1
The Western Blot shown in Figure 1D represents Replicate 3 (highlighted in yellow)
HA (AK2-3CS) signal at t=0h normalized to TCE
	DPP9 KO	WT					t-Test: Two-Sample Assuming Unequal Variances
time [h]	0	0
Replicate 1	71640125	5903219						Variable 1	Variable 2
Replicate 2	46433992	4394491					Mean	1	14.2374
Replicate 3	69347388	3465620					Variance	0	25.6085
							Observations	3	3
HA (AK2-3CS) signal at t=0h relative to WT							Hypothesized Mean Difference	0
Replicate 1	12.1358	1					df	2
Replicate 2	10.5664	1					t Stat	-4.53077
Replicate 3	20.0101	1					P(T<=t) one-tail	0.0227105
Mean HA (AK2-3CS) signal at t=0h relative to WT of three replicates							t Critical one-tail	2.91999
Average	14.2374	1					P(T<=t) two-tail	0.045421
							t Critical two-tail	4.30265
