# Supplementary material for: DPP8/9 processing of human AK2 unmasks an IAP binding motif
Source: EMBO Rep. 2025 May 1;26(11):2819–35. doi: 10.1038/s44319-025-00455-z (PMC12152192; doi:10.1038/s44319-025-00455-z)
Supplement: Supplementary file 3 — Source data Fig. 1 [file 44319_2025_455_MOESM3_ESM.zip › Figure 1/1D/numerical data protein levels relative to t=0.xlsx]

## Sheet: Tabelle1
The Western Blot shown in Figure 1D represents Replicate 3 (highlighted in yellow)
HA (AK2-3CS) signal normalized to TCE
	DPP9 KO				WT
time [h]	0	2	4	8	0	2	4	8
Replicate 1	31889520	25244083	34720388	18270749	31674162	13164721	12831063	10715571
Replicate 2	46181240	33665110	36921714	33580914	54666654	29985330	23922128	17050773
Replicate 3	84287884	56749730	59651886	49249432	25768494	18113981	16975652	15254703
HA (AK2-3CS) signal relative to t=0
time [h]	0	2	4	8	0	2	4	8
Replicate 1	1	0.791611	1.08877	0.572939	1	0.41563	0.405096	0.338306
Replicate 2	1	0.728978	0.799496	0.727155	1	0.548512	0.4376	0.311904
Replicate 3	1	0.673285	0.707716	0.5843	1	0.702951	0.658775	0.59199
Mean HA (AK2-3CS) signal relative to t=0 of three replicates
Average	1	0.731291	0.865328	0.628131	1	0.555698	0.50049	0.414067
StDev	0	0.0591969	0.198875	0.0859448	0	0.143795	0.138039	0.154651
