# Supplementary material for: DPP8/9 processing of human AK2 unmasks an IAP binding motif
Source: EMBO Rep. 2025 May 1;26(11):2819–35. doi: 10.1038/s44319-025-00455-z (PMC12152192; doi:10.1038/s44319-025-00455-z)
Supplement: Supplementary file 3 — Source data Fig. 1 [file 44319_2025_455_MOESM3_ESM.zip › Figure 1/1E/numerical data cytosolic AK2 signal normalized to LDH signal.xlsx]

## Sheet: Tabelle1
						t-Test: Two-Sample Assuming Unequal Variances
cytosolic AK2 signal normalized to LDH signal
	WT	DPP9 KO					Variable 1	Variable 2
1	784175	2203328				Mean	1	6.762
2	814784	8729802				Variance	0	31.2407
cytosolic AK2 signal relative to WT						Observations	2	2
1	1	2.80974				Hypothesized Mean Difference	0
2	1	10.7143				df	1
Mean cytosolic AK2 signal relative to WT of two replicates						t Stat	-1.4579
average	1	6.762				P(T<=t) one-tail	0.191372
StDev	0	5.58933				t Critical one-tail	6.31375
						P(T<=t) two-tail	0.382744
						t Critical two-tail	12.7062
