# Supplementary material for: DPP8/9 processing of human AK2 unmasks an IAP binding motif
Source: EMBO Rep. 2025 May 1;26(11):2819–35. doi: 10.1038/s44319-025-00455-z (PMC12152192; doi:10.1038/s44319-025-00455-z)
Supplement: Supplementary file 3 — Source data Fig. 1 [file 44319_2025_455_MOESM3_ESM.zip › Figure 1/1F/numerical data MS intensities.xlsx]

## Sheet: Sheet1
	SVPAAEPEYPK		APSVPAAEPEYPK		acMAPSVPAAEPEYPK
Replicate	WT	DPP9 KO	WT	DPP9 KO	WT	DPP9 KO
1	119947000	43771500	234000000	272000000	15287500	16924200
2	122348000	42895400	221000000	279000000	14976000	16768520			t-Test: Two-Sample Assuming Unequal Variances					t-Test: Two-Sample Assuming Unequal Variances
Mean	121147500	43333450	227500000	275500000	15131750	16846360				SVPAAEPEYPK					APSVPAAEPEYPK
										WT	DPP9 KO				WT	DPP9 KO
									Mean	121147500	43333450			Mean	227500000	275500000
									Variance	2882400500000	383775605000			Variance	84500000000000	24500000000000
									Observations	2	2			Observations	2	2
									Hypothesized Mean Difference	0				Hypothesized Mean Difference	0
									df	1				df	2
									t Stat	60.891				t Stat	-6.50194
									P(T<=t) one-tail	0.00522706				P(T<=t) one-tail	0.0114235
									t Critical one-tail	6.31375				t Critical one-tail	2.91999
									P(T<=t) two-tail	0.0104541				P(T<=t) two-tail	0.022847
									t Critical two-tail	12.7062				t Critical two-tail	4.30265
									t-Test: Two-Sample Assuming Unequal Variances
										acMAPSVPAAEPEYPK
										WT	DPP9 KO
									Mean	15131750	16846360
									Variance	48516125000	12118131200
									Observations	2	2
									Hypothesized Mean Difference	0
									df	1
									t Stat	-9.84739
									P(T<=t) one-tail	0.0322138
									t Critical one-tail	6.31375
									P(T<=t) two-tail	0.0644277
									t Critical two-tail	12.7062
