# Supplementary material for: DPP8/9 processing of human AK2 unmasks an IAP binding motif
Source: EMBO Rep. 2025 May 1;26(11):2819–35. doi: 10.1038/s44319-025-00455-z (PMC12152192; doi:10.1038/s44319-025-00455-z)
Supplement: Supplementary file 4 — Source data Fig. 2 [file 44319_2025_455_MOESM4_ESM.zip]

Archive with 7 entries (4 files):
- Figure 2/
- Figure 2/2L/
- Figure 2/2L/Thumbs.db
- Figure 2/2L/western HA.tif
- Figure 2/2L/western XIAP.tif
- Figure 2/2M,N/
- Figure 2/2M,N/numerical data XIAP and BIRC2 t-test.xlsx
