# Supplementary material for: DPP8/9 processing of human AK2 unmasks an IAP binding motif
Source: EMBO Rep. 2025 May 1;26(11):2819–35. doi: 10.1038/s44319-025-00455-z (PMC12152192; doi:10.1038/s44319-025-00455-z)
Supplement: Supplementary file 4 — Source data Fig. 2 [file 44319_2025_455_MOESM4_ESM.zip › Figure 2/2M,N/numerical data XIAP and BIRC2 t-test.xlsx]

## Sheet: XIAP and BIRC2 t-test
t-test of imputated data using permutation based FDR
	p-value AK2-3CS vs Mock	log10- p value	difference AK2-3CS vs Mock	log2 difference	p-value AK2-3CS vs AK2-S4P,3CS	log10- p value	difference AK2-3CS vs AK2-S4P,3CS	log2 difference
XIAP	0.000126	3.9	25.99	4.7	0.0011	2.96	22.45	4.49
BIRC2	0.0219	1.6	5.656	2.5	0.0251	1.66	5.584	2.48
