# Supplementary material for: DPP8/9 processing of human AK2 unmasks an IAP binding motif
Source: EMBO Rep. 2025 May 1;26(11):2819–35. doi: 10.1038/s44319-025-00455-z (PMC12152192; doi:10.1038/s44319-025-00455-z)
Supplement: Supplementary file 5 — Source data Fig. 3 [file 44319_2025_455_MOESM5_ESM.zip]

Archive with 42 entries (35 files):
- Figure 3/
- Figure 3/3A/
- Figure 3/3A/numerical data relative HA signal.xlsx
- Figure 3/3A/SDS-PAGE TCE for HA western.tif
- Figure 3/3A/SDS-PAGE TCE for XIAP western.tif
- Figure 3/3A/Thumbs.db
- Figure 3/3A/western HA.tif
- Figure 3/3A/western XIAP.tif
- Figure 3/3B/
- Figure 3/3B/numerical data relative HA signal.xlsx
- Figure 3/3B/SDS-PAGE TCE.tif
- Figure 3/3B/Thumbs.db
- Figure 3/3B/western Actin.tif
- Figure 3/3B/western HA.tif
- Figure 3/3C/
- Figure 3/3C/numerical data relative cyto HA signal.xlsx
- Figure 3/3C/SDS-PAGE TCE.tif
- Figure 3/3C/Thumbs.db
- Figure 3/3C/western CPOX higher expo.tif
- Figure 3/3C/western CPOX.tif
- Figure 3/3C/western HA.tif
- Figure 3/3C/western PSMC4.tif
- Figure 3/3F/
- Figure 3/3F/numerical data HA signal compared to Scr.xlsx
- Figure 3/3F/SDS-PAGE TCE.tif
- Figure 3/3F/Thumbs.db
- Figure 3/3F/western actin 1.tif
- Figure 3/3F/western HA.tif
- Figure 3/3F/western NatA.tif
- Figure 3/3G/
- Figure 3/3G/numerical data HA signal compared to Scr.xlsx
- Figure 3/3G/SDS-PAGE TCE.tif
- Figure 3/3G/Thumbs.db
- Figure 3/3G/western Actin.tif
- Figure 3/3G/western HA.tif
- Figure 3/3G/western NatA.tif
- Figure 3/3I/
- Figure 3/3I/numerical data fold increase -+XIAP.xlsx
- Figure 3/3I/Thumbs.db
- Figure 3/3I/western Streptavidin.tif
- Figure 3/3I/western Ubiquitin.tif
- Figure 3/3I/western XIAP.tif
