# Supplementary material for: DPP8/9 processing of human AK2 unmasks an IAP binding motif
Source: EMBO Rep. 2025 May 1;26(11):2819–35. doi: 10.1038/s44319-025-00455-z (PMC12152192; doi:10.1038/s44319-025-00455-z)
Supplement: Supplementary file 5 — Source data Fig. 3 [file 44319_2025_455_MOESM5_ESM.zip › Figure 3/3A/numerical data relative HA signal.xlsx]

## Sheet: Tabelle1
The Western Blot shown in Figure 3A represents Replicate 2 (highlighted in yellow), only Scr and siXIAP were used for analysis
HA (AK2-3CS) signal normalized to TCE		Scr = Scrambled siRNA control
	-	Scr	siXIAP			t-Test: Two-Sample Assuming Unequal Variances
I	67409160	65319887	72574347
II	65761360	59482386	56484463				Variable 1	Variable 2
III	78938918	64202988	45080281			Mean	1	0.920938
						Variance	0	0.0424176
Mean HA (AK2-3CS) signal normalized to TCE of three replicates						Observations	3	3
Average	70703146	6.30018e+07	5.80464e+07			Hypothesized Mean Difference	0
HA (AK2-3CS) signal relative to average of Scr						df	2
I	1.03199	1	1.11106			t Stat	0.664902
II	1.10556	1	0.9496			P(T<=t) one-tail	0.287261
III	1.22952	1	0.702152			t Critical one-tail	2.91999
						P(T<=t) two-tail	0.574523
Mean HA (AK2-3CS) signal relative to Scr of three replicates						t Critical two-tail	4.30265
Average	1.12224	1	0.921345
