# Supplementary material for: DPP8/9 processing of human AK2 unmasks an IAP binding motif
Source: EMBO Rep. 2025 May 1;26(11):2819–35. doi: 10.1038/s44319-025-00455-z (PMC12152192; doi:10.1038/s44319-025-00455-z)
Supplement: Supplementary file 5 — Source data Fig. 3 [file 44319_2025_455_MOESM5_ESM.zip › Figure 3/3B/numerical data relative HA signal.xlsx]

## Sheet: Tabelle1
The Western Blot shown in Figure 3B represents Replicate 1 (highlighted in yellow)
HA (AK2) signal normalized to TCE
	WT	P6W				t-Test: Two-Sample Assuming Unequal Variances
Replicate 1	105464604	212829049
Replicate 2	83575850	208311889					Variable 1	Variable 2
Replicate 3	82485060	268386492				Mean	1	2.58809
						Variance	0	0.388621
HA (AK2) signal relative to WT						Observations	3	3
Replicate 1	1	2.01801				Hypothesized Mean Difference	0
Replicate 2	1	2.49249				df	2
Replicate 3	1	3.25376				t Stat	-4.41237
Mean HA (AK2) signal relative to WT of three replicates						P(T<=t) one-tail	0.0238586
Average	1	2.58809				t Critical one-tail	2.91999
						P(T<=t) two-tail	0.0477172
						t Critical two-tail	4.30265
