# Supplementary material for: DPP8/9 processing of human AK2 unmasks an IAP binding motif
Source: EMBO Rep. 2025 May 1;26(11):2819–35. doi: 10.1038/s44319-025-00455-z (PMC12152192; doi:10.1038/s44319-025-00455-z)
Supplement: Supplementary file 5 — Source data Fig. 3 [file 44319_2025_455_MOESM5_ESM.zip › Figure 3/3C/numerical data relative cyto HA signal.xlsx]

## Sheet: Tabelle1
cytosolic HA signal normalized to TCE						t-Test: Two-Sample Assuming Unequal Variances
	WT	P6W
Replicate 1	8776586	26467277					Variable 1	Variable 2
Replicate 2	9230456	25780145				Mean	1	2.2926
Replicate 3	135859308	145260880				Variance	0	1.13494
						Observations	3	3
cytosolic HA signal relative to WT						Hypothesized Mean Difference	0
Replicate 1	1	3.01567				df	2
Replicate 2	1	2.79294				t Stat	-2.10155
Replicate 3	1	1.0692				P(T<=t) one-tail	0.0851794
mean cytosolic HA signal relative to WT of three replicates						t Critical one-tail	2.91999
Average	1	2.2926				P(T<=t) two-tail	0.170359
						t Critical two-tail	4.30265
