# Supplementary material for: DPP8/9 processing of human AK2 unmasks an IAP binding motif
Source: EMBO Rep. 2025 May 1;26(11):2819–35. doi: 10.1038/s44319-025-00455-z (PMC12152192; doi:10.1038/s44319-025-00455-z)
Supplement: Supplementary file 5 — Source data Fig. 3 [file 44319_2025_455_MOESM5_ESM.zip › Figure 3/3F/numerical data HA signal compared to Scr.xlsx]

## Sheet: Tabelle1
The Western Blot shown in Figure 3F represents Replicate 2 (highlighted in yellow), only Scr and siNatA were used for analysis
HA (AK2) signal normalized to TCE		Scr = Scrambled siRNA control
		Scr	siNatA
I		1329895	700857		t-Test: Two-Sample Assuming Unequal Variances
II		1046121	703600
III		765902	355600			Variable 1	Variable 2
					Mean	1	0.554624
Mean HA (AK2) signal normalized to TCE of three replicates					Variance	0	0.0114185
Average		1047306	586686		Observations	3	3
HA (AK2) signal realtive to average of Scr					Hypothesized Mean Difference	0
I		1	0.527002		df	2
II		1	0.67258		t Stat	7.21911
III		1	0.464289		P(T<=t) one-tail	0.00932648
					t Critical one-tail	2.91999
Mean HA (AK2) signal relative to average of Scr of three replicates					P(T<=t) two-tail	0.018653
Average		1	0.560186		t Critical two-tail	4.30265
TCE	3CS
	Band No.	Band Label	Mol. Wt. (KDa)	Relative Front	Volume (Int)	Abs. Quant.	Rel. Quant.	Band %	Lane %
Lane 1	1		N/A	0.401003	22871808	N/A	N/A	100	78.3271
Lane 2	1		N/A	0.406015	19729536	N/A	N/A	100	77.9513	1
Lane 3	1		N/A	0.39599	11169920	N/A	N/A	100	77.2325	0.566152
Lane 4	1		N/A	0.41604	16068224	N/A	N/A	100	74.2509
Lane 5	1		N/A	0.408521	14956160	N/A	N/A	100	75.9049	0.758059
Lane 6	1		N/A	0.401003	13171456	N/A	N/A	100	76.1402	0.667601
Lane 7	1		N/A	0.408521	16742400	N/A	N/A	100	73.1896
Lane 8	1		N/A	0.401003	17475456	N/A	N/A	100	75.9538	0.885751
Lane 9	1		N/A	0.37594	10753408	N/A	N/A	100	80.6797	0.545041
TCE_quanti_WT	WT
	Band No.	Band Label	Mol. Wt. (KDa)	Relative Front	Volume (Int)	Abs. Quant.	Rel. Quant.	Band %	Lane %
Lane 1	1		N/A	0.486175	15280437	N/A	N/A	100	73.1309
Lane 2	1		N/A	0.483871	13806354	N/A	N/A	100	78.236	1
Lane 3	1		N/A	0.479263	11851875	N/A	N/A	100	71.8043	0.858436
Lane 4	1		N/A	0.497696	18641403	N/A	N/A	100	77.0934
Lane 5	1		N/A	0.483871	13388910	N/A	N/A	100	74.0521	0.969764
Lane 6	1		N/A	0.460829	13725987	N/A	N/A	100	74.5156	0.994179
Lane 7	1		N/A	0.456221	17927388	N/A	N/A	100	72.5153
Lane 8	1		N/A	0.4447	13875240	N/A	N/A	100	72.6791	1.00499
Lane 9	1		N/A	0.394009	6991413	N/A	N/A	100	71.4896	0.506391
