# Supplementary material for: DPP8/9 processing of human AK2 unmasks an IAP binding motif
Source: EMBO Rep. 2025 May 1;26(11):2819–35. doi: 10.1038/s44319-025-00455-z (PMC12152192; doi:10.1038/s44319-025-00455-z)
Supplement: Supplementary file 5 — Source data Fig. 3 [file 44319_2025_455_MOESM5_ESM.zip › Figure 3/3G/numerical data HA signal compared to Scr.xlsx]

## Sheet: Sheet1
					HA (AK2-3CS) signal					HA (AK2-3CS) signal normalized TCE		HA (AK2-3CS) signal relative to Scr
					Volume (Int)
				Lane 1	1162344					1162344		1				AK2-3CS
				Lane 2	726750					858247		0.738376						EtOH		MG132
				Lane 3	1987742					2.58474e+06		2.22373						siCtrl	siArd1A	siArd1A	siCtrl
				Lane 4	2556868					2.83709e+06		2.44083				HA	Mean	1	0.733878	2.39455	4.36088
				Lane 5	1005024					1.01026e+06		1					#1	1	0.738376	2.22373	2.44083
				Lane 6	587290					733163		0.725716					#2	1	0.725716	1.9848	4.71483
				Lane 7	3781532					4.76321e+06		4.71483					#3	1	0.737544	2.97512	5.92699
				Lane 8	1454488					2.00517e+06		1.9848
				Lane 9	989938					1.08008e+06		1
				Lane 10	693956					796609		0.737544
				Lane 11	2371124					3.21337e+06		2.97512
				Lane 12	5267142					6.40164e+06		5.92699
					TCE intensity					TCE intensity normalized to lane 1
				Lane 1	770340					1
				Lane 2	652312					0.846785
				Lane 3	592414					0.769029
				Lane 4	694254					0.901231
				Lane 5	766346					0.994815
				Lane 6	617070					0.801036
				Lane 7	611576					0.793904
				Lane 8	558780					0.725368
				Lane 9	706046					0.916538
				Lane 10	671072					0.871137
				Lane 11	568428					0.737892
				Lane 12	633820					0.82278

## Sheet: Sheet2
The Western Blot shown in Figure 3G represents Replicate 3 (highlighted in yellow)
		HA (AK2-3CS) signal	HA (AK2-3CS) signal normalized TCE	HA (AK2-3CS) signal relative to Scr
Replicate		Volume (Int)
1	Lane 1	1162344	1162344	1
	Lane 2	726750	858247	0.738376
	Lane 3	1987742	2.58474e+06	2.22373
	Lane 4	2556868	2.83709e+06	2.44083			HA (AK2-3CS) signal relative to Scr
2	Lane 5	1005024	1.01026e+06	1			and mean HA (AK2-3CS) signal relative to Scr of three replicates
	Lane 6	587290	733163	0.725716
	Lane 7	3781532	4.76321e+06	4.71483				-	-	MG132	MG132
	Lane 8	1454488	2.00517e+06	1.9848				siScr	siNatA	siNatA	siScr
3	Lane 9	989938	1.08008e+06	1			Mean	1	0.733878	2.39455	4.36088
	Lane 10	693956	796609	0.737544			#1	1	0.738376	2.22373	2.44083
	Lane 11	2371124	3.21337e+06	2.97512			#2	1	0.725716	1.9848	4.71483
	Lane 12	5267142	6.40164e+06	5.92699			#3	1	0.737544	2.97512	5.92699
		TCE intensity	TCE intensity normalized to lane 1			t-Test: Two-Sample Assuming Unequal Variances					t-Test: Two-Sample Assuming Unequal Variances					t-Test: Two-Sample Assuming Unequal Variances
1	Lane 1	770340	1				-	-				-	MG132				-	MG132
	Lane 2	652312	0.846785				siScr	siNatA				siScr	siNatA				siScr	siScr
	Lane 3	592414	0.769029			Mean	1	0.733878			Mean	1	2.39455			Mean	1	4.36088
	Lane 4	694254	0.901231			Variance	0	5.01441e-05			Variance	0	0.267063			Variance	0	3.13228
2	Lane 5	766346	0.994815			Observations	3	3			Observations	3	3			Observations	3	3
	Lane 6	617070	0.801036			Hypothesized Mean Difference	0				Hypothesized Mean Difference	0				Hypothesized Mean Difference	0
	Lane 7	611576	0.793904			df	2				df	2				df	2
	Lane 8	558780	0.725368			t Stat	65.0925				t Stat	-4.67399				t Stat	-3.28915
3	Lane 9	706046	0.916538			P(T<=t) one-tail	0.000117965				P(T<=t) one-tail	0.0214268				P(T<=t) one-tail	0.0406593
	Lane 10	671072	0.871137			t Critical one-tail	2.91999				t Critical one-tail	2.91999				t Critical one-tail	2.91999
	Lane 11	568428	0.737892			P(T<=t) two-tail	0.000235931				P(T<=t) two-tail	0.0428536				P(T<=t) two-tail	0.0813186
	Lane 12	633820	0.82278			t Critical two-tail	4.30265				t Critical two-tail	4.30265				t Critical two-tail	4.30265
