# Supplementary material for: DPP8/9 processing of human AK2 unmasks an IAP binding motif
Source: EMBO Rep. 2025 May 1;26(11):2819–35. doi: 10.1038/s44319-025-00455-z (PMC12152192; doi:10.1038/s44319-025-00455-z)
Supplement: Supplementary file 5 — Source data Fig. 3 [file 44319_2025_455_MOESM5_ESM.zip › Figure 3/3I/numerical data fold increase -+XIAP.xlsx]

## Sheet: Tabelle1
Ubiquitin signal fold change -/+ XIAP
	acAPSVPA	APSVPA	acSVPA	SVPA
Replicate 1	18.0923	3.22023	15.6511	88.2374
Replicate 2	23.8677	13.7215	12.0528	83.37
Mean	20.98	8.47085	13.8519	85.8037
t-Test: Two-Sample Assuming Unequal Variances				t-Test: Two-Sample Assuming Unequal Variances				t-Test: Two-Sample Assuming Unequal Variances
	acAPSVPA	SVPA			APSVPA	SVPA			acSVPA	SVPA
Mean	20.98	85.8037		Mean	8.47085	85.8037		Mean	13.8519	85.8037
Variance	16.6779	11.8458		Variance	55.1381	11.8458		Variance	6.47395	11.8458
Observations	2	2		Observations	2	2		Observations	2	2
Hypothesized Mean Difference	0			Hypothesized Mean Difference	0			Hypothesized Mean Difference	0
df	2			df	1			df	2
t Stat	-17.1651			t Stat	-13.3627			t Stat	-23.7737
P(T<=t) one-tail	0.00168839			P(T<=t) one-tail	0.0237765			P(T<=t) one-tail	0.000882319
t Critical one-tail	2.91999			t Critical one-tail	6.31375			t Critical one-tail	2.91999
P(T<=t) two-tail	0.00337679			P(T<=t) two-tail	0.0475529			P(T<=t) two-tail	0.00176464
t Critical two-tail	4.30265			t Critical two-tail	12.7062			t Critical two-tail	4.30265
