# Supplementary material for: DPP8/9 processing of human AK2 unmasks an IAP binding motif
Source: EMBO Rep. 2025 May 1;26(11):2819–35. doi: 10.1038/s44319-025-00455-z (PMC12152192; doi:10.1038/s44319-025-00455-z)
Supplement: Supplementary file 6 — Source data Fig. 4 [file 44319_2025_455_MOESM6_ESM.zip]

Archive with 16 entries (12 files):
- Figure 4/
- Figure 4/4D/
- Figure 4/4D/numerical data MS intensities.xlsx
- Figure 4/4I/
- Figure 4/4I/numerical data EIF2A signal compared to Scr.xlsx
- Figure 4/4I/SDS-PAGE TCE.tif
- Figure 4/4I/Thumbs.db
- Figure 4/4I/western actin.tif
- Figure 4/4I/western EIF2A.tif
- Figure 4/4I/western NatA.tif
- Figure 4/4J/
- Figure 4/4J/numerical data fold increase -+XIAP.xlsx
- Figure 4/4J/Thumbs.db
- Figure 4/4J/western Strep.tif
- Figure 4/4J/western Ubiquitin.tif
- Figure 4/4J/western XIAP.tif
