# Supplementary material for: DPP8/9 processing of human AK2 unmasks an IAP binding motif
Source: EMBO Rep. 2025 May 1;26(11):2819–35. doi: 10.1038/s44319-025-00455-z (PMC12152192; doi:10.1038/s44319-025-00455-z)
Supplement: Supplementary file 6 — Source data Fig. 4 [file 44319_2025_455_MOESM6_ESM.zip › Figure 4/4D/numerical data MS intensities.xlsx]

## Sheet: Sheet1
	STPLLTVR		acSTPLLTVR		APSTPLLTVR		MAPSTPLLTVR
Replicate	WT	DPP9 KO	WT	DPP9 KO	WT	DPP9 KO	WT	DPP9 KO
1	119000000	28200000	38700000	10300000	2880000000	3640000000	634247	526061
2	117300000	28923000	37670000	10101200	2820000000	3710000000	629565	537296
Mean	118150000	28561500	38185000	10200600	2850000000	3675000000	631906	531678
t-Test: Two-Sample Assuming Unequal Variances				t-Test: Two-Sample Assuming Unequal Variances				t-Test: Two-Sample Assuming Unequal Variances				t-Test: Two-Sample Assuming Unequal Variances
	STPLLTVR				acSTPLLTVR				APSTPLLTVR				MAPSTPLLTVR
	WT	DPP9 KO			WT	DPP9 KO			WT	DPP9 KO			WT	DPP9 KO
Mean	118150000	28561500		Mean	38185000	10200600		Mean	2850000000	3675000000		Mean	631906	531678
Variance	1445000000000	261364500000		Variance	530450000000	19760720000		Variance	1800000000000000	2450000000000000		Variance	10960562	6.31126e+07
Observations	2	2		Observations	2	2		Observations	2	2		Observations	2	2
Hypothesized Mean Difference	0			Hypothesized Mean Difference	0			Hypothesized Mean Difference	0			Hypothesized Mean Difference	0
df	1			df	1			df	2			df	1
t Stat	96.991			t Stat	53.3539			t Stat	-17.8968			t Stat	16.4692
P(T<=t) one-tail	0.00328173			P(T<=t) one-tail	0.00596531			P(T<=t) one-tail	0.00155379			P(T<=t) one-tail	0.0193039
t Critical one-tail	6.31375			t Critical one-tail	6.31375			t Critical one-tail	2.91999			t Critical one-tail	6.31375
P(T<=t) two-tail	0.00656347			P(T<=t) two-tail	0.0119306			P(T<=t) two-tail	0.00310758			P(T<=t) two-tail	0.0386079
t Critical two-tail	12.7062			t Critical two-tail	12.7062			t Critical two-tail	4.30265			t Critical two-tail	12.7062
