# Supplementary material for: DPP8/9 processing of human AK2 unmasks an IAP binding motif
Source: EMBO Rep. 2025 May 1;26(11):2819–35. doi: 10.1038/s44319-025-00455-z (PMC12152192; doi:10.1038/s44319-025-00455-z)
Supplement: Supplementary file 6 — Source data Fig. 4 [file 44319_2025_455_MOESM6_ESM.zip › Figure 4/4I/numerical data EIF2A signal compared to Scr.xlsx]

## Sheet: EIF2A
All replicates of siNatA were compared to the Scr control in lane 1
Replicate		EIF2A signal	EIF2A signal normalized to TCE	EIF2A signal relative to Scr			EIF2A signal relative to Scr
Scr	Lane 1	1159002	1159002	1			and mean EIF2A signal relative to Scr of three replicates
1	Lane 2	742680	892193	0.769794				siCtrl	siNatA
2	Lane 3	985788	1.19127e+06	1.02784			Mean	1	0.816553
3	Lane 4	610650	755701	0.652027			#1	1	0.769794	(siNatA)
							#2	1	1.02784	(siNatA_2)
Replicate		TCE intensity	TCE intensity normalized to lane 1				#3	1	0.652027	(siNatA+siNatA_2)
Scr	Lane 1	13.968.238,000000	1
1	Lane 2	12.004.005,000000	0.832421
2	Lane 3	11.537.687,000000	0.827512				t-Test: Two-Sample Assuming Unequal Variances
3	Lane 4	11.399.520,000000	0.808058
								siCtrl	siNatA
							Mean	1	0.816553
							Variance	0	0.0369485
							Observations	3	3
							Hypothesized Mean Difference	0
							df	2
							t Stat	1.653
							P(T<=t) one-tail	0.120072
							t Critical one-tail	2.91999
							P(T<=t) two-tail	0.240144
							t Critical two-tail	4.30265
