# Supplementary material for: DPP8/9 processing of human AK2 unmasks an IAP binding motif
Source: EMBO Rep. 2025 May 1;26(11):2819–35. doi: 10.1038/s44319-025-00455-z (PMC12152192; doi:10.1038/s44319-025-00455-z)
Supplement: Supplementary file 6 — Source data Fig. 4 [file 44319_2025_455_MOESM6_ESM.zip › Figure 4/4J/numerical data fold increase -+XIAP.xlsx]

## Sheet: Tabelle1
Ubiquitin signal fold change -/+ XIAP
	MAPSTPL	APSTPL	acSTPL	STPL
Replicate 1	12.3688	7.36331	17.2255	63.8128
Replicate 2	24.4439	12.6742	21.2568	70.4588
Mean	18.4064	10.0188	19.2412	67.1358
t-Test: Two-Sample Assuming Unequal Variances				t-Test: Two-Sample Assuming Unequal Variances				t-Test: Two-Sample Assuming Unequal Variances
	MAPSTPL	STPL			APSTPL	STPL			acSTPL	STPL
Mean	18.4064	67.1358		Mean	10.0188	67.1358		Mean	19.2412	67.1358
Variance	72.9045	22.0846		Variance	14.103	22.0846		Variance	8.12557	22.0846
Observations	2	2		Observations	2	2		Observations	2	2
Hypothesized Mean Difference	0			Hypothesized Mean Difference	0			Hypothesized Mean Difference	0
df	2			df	2			df	2
t Stat	-7.07081			t Stat	-13.4277			t Stat	-12.3233
P(T<=t) one-tail	0.00971034			P(T<=t) one-tail	0.00275026			P(T<=t) one-tail	0.00326028
t Critical one-tail	2.91999			t Critical one-tail	2.91999			t Critical one-tail	2.91999
P(T<=t) two-tail	0.0194207			P(T<=t) two-tail	0.00550052			P(T<=t) two-tail	0.00652057
t Critical two-tail	4.30265			t Critical two-tail	4.30265			t Critical two-tail	4.30265
