# Supplementary material for: DPP8/9 processing of human AK2 unmasks an IAP binding motif
Source: EMBO Rep. 2025 May 1;26(11):2819–35. doi: 10.1038/s44319-025-00455-z (PMC12152192; doi:10.1038/s44319-025-00455-z)
Supplement: Supplementary file 7 — Appendix Figure Source Data [file 44319_2025_455_MOESM7_ESM.zip]

Archive with 33 entries (22 files):
- Source-Data_SI-figures/
- Source-Data_SI-figures/Figure S2 (related to Figure 1)/
- Source-Data_SI-figures/Figure S2 (related to Figure 1)/s2c/
- Source-Data_SI-figures/Figure S2 (related to Figure 1)/s2c/numerical data HA signal (%).xlsx
- Source-Data_SI-figures/Figure S2 (related to Figure 1)/s2c/SDS-PAGE TCE.tif
- Source-Data_SI-figures/Figure S2 (related to Figure 1)/s2c/Thumbs.db
- Source-Data_SI-figures/Figure S2 (related to Figure 1)/s2c/western HA.tif
- Source-Data_SI-figures/Figure S3 (related to Figure 2M_N)/
- Source-Data_SI-figures/Figure S3 (related to Figure 2M_N)/S3A/
- Source-Data_SI-figures/Figure S3 (related to Figure 2M_N)/S3A/numerical data AK2-interactome_AK2-S4P-3CSvsMock.xlsx
- Source-Data_SI-figures/Figure S3 (related to Figure 2M_N)/S3B/
- Source-Data_SI-figures/Figure S3 (related to Figure 2M_N)/S3B/numerical data XIAP and BIRC2 log2 intensities and at least enrichment.xlsx
- Source-Data_SI-figures/Figure S4 (related to Figure 2)/
- Source-Data_SI-figures/Figure S4 (related to Figure 2)/S4B/
- Source-Data_SI-figures/Figure S4 (related to Figure 2)/S4B/numerical data protein levels relative to t=0.xlsx
- Source-Data_SI-figures/Figure S4 (related to Figure 2)/S4B/SDS-PAGE TCE for AK2.tif
- Source-Data_SI-figures/Figure S4 (related to Figure 2)/S4B/SDS-PAGE TCE for smacMTSAK2.tif
- Source-Data_SI-figures/Figure S4 (related to Figure 2)/S4B/western AK2 for AK2.tif
- Source-Data_SI-figures/Figure S4 (related to Figure 2)/S4B/western AK2 for smacMTS-AK2.tif
- Source-Data_SI-figures/Figure S4 (related to Figure 2)/S4B/western Mia40 for AK2.tif
- Source-Data_SI-figures/Figure S4 (related to Figure 2)/S4B/western Mia40 for smacMTS-AK2.tif
- Source-Data_SI-figures/Figure S4 (related to Figure 2)/S4C/
- Source-Data_SI-figures/Figure S4 (related to Figure 2)/S4C/SDS-PAGE TCE for 2% IP.tif
- Source-Data_SI-figures/Figure S4 (related to Figure 2)/S4C/SDS-PAGE TCE for 98% IP.tif
- Source-Data_SI-figures/Figure S4 (related to Figure 2)/S4C/western HA.tif
- Source-Data_SI-figures/Figure S4 (related to Figure 2)/S4C/western PSMC4.tif
- Source-Data_SI-figures/Figure S4 (related to Figure 2)/S4C/western XIAP.tif
- Source-Data_SI-figures/Figure S5 (related to Figure 3)/
- Source-Data_SI-figures/Figure S5 (related to Figure 3)/numerical data relative HA signal.xlsx
- Source-Data_SI-figures/Figure S5 (related to Figure 3)/SDS-PAGE TCE.tif
- Source-Data_SI-figures/Figure S5 (related to Figure 3)/western HA.tif
- Source-Data_SI-figures/Figure S6 (related to Figure 3H-I and Figure 4J)/
- Source-Data_SI-figures/Figure S6 (related to Figure 3H-I and Figure 4J)/SDS-PAGE Coomassie.tif
