# Supplementary material for: DPP8/9 processing of human AK2 unmasks an IAP binding motif
Source: EMBO Rep. 2025 May 1;26(11):2819–35. doi: 10.1038/s44319-025-00455-z (PMC12152192; doi:10.1038/s44319-025-00455-z)
Supplement: Supplementary file 7 — Appendix Figure Source Data [file 44319_2025_455_MOESM7_ESM.zip › Source-Data_SI-figures/Figure S2 (related to Figure 1)/s2c/numerical data HA signal (%).xlsx]

## Sheet: Tabelle1
HA signal (%) of upper (uncut) and lower (cut) band
	A2C					-
Replicate	1	2	3	Average		1	2	3	Average
uncut [%]	13.9	14.3	17.1	15.1		6.5	6.3	9.8	7.53333
cut [%]	86.1	85.7	82.9	84.9		93.5	93.7	90.2	92.4667
total [%]	100	100	100	100		100	100	100	100
The Western Blot shown in Figure S2B represents Replicate 2 (highlighted in yellow)
The quantification shown in Figure S2B includes numerical data for "A2C" samples only
t-Test: Two-Sample Assuming Unequal Variances
	A2C
	uncut [%]	cut [%]
Mean	15.1	84.9
Variance	3.04	3.04
Observations	3	3
Hypothesized Mean Difference	0
df	4
t Stat	-49.0303
P(T<=t) one-tail	5.17679e-07
t Critical one-tail	2.13185
P(T<=t) two-tail	1.03536e-06
t Critical two-tail	2.77645
