# Supplementary material for: DPP8/9 processing of human AK2 unmasks an IAP binding motif
Source: EMBO Rep. 2025 May 1;26(11):2819–35. doi: 10.1038/s44319-025-00455-z (PMC12152192; doi:10.1038/s44319-025-00455-z)
Supplement: Supplementary file 7 — Appendix Figure Source Data [file 44319_2025_455_MOESM7_ESM.zip › Source-Data_SI-figures/Figure S3 (related to Figure 2M_N)/S3A/numerical data AK2-interactome_AK2-S4P-3CSvsMock.xlsx]

## Sheet: S3A_S4P,3CSvsMock
#NAME?	Difference	Protein.Group	Protein.Names	Genes	First.Protein.Description	Symbol color	Symbol type	Symbol size	Show label	contr_1.raw	contr_2.raw	contr_3.raw	mutant_1.raw	mutant_2.raw	mutant_3.raw
1.031454517	-2.958745003	A0A024QZX5	A0A024QZX5_HUMAN	SERPINB6	Isoform of P35237, Serpin family B member 6	Color2 [DarkGray]	1	4		21.40665436	21.41183281	21.46762085	21.24190903	16.09510994	15.84391403
0.385101546	0.80728817	A0A075B6Q5	HV364_HUMAN	IGHV3-64	Immunoglobulin heavy variable 3-64	Color2 [DarkGray]	1	4		30.68812561	30.9814167	28.65948868	29.3765831	32.21928024	29.61280632
0.724469001	-0.635074615	A0A075B730	A0A075B730_HUMAN	EPPK1	Isoform of P58107, Epiplakin 1	Color2 [DarkGray]	1	4		23.28206635	24.89504242	24.65403366	24.1487999	24.06907272	23.37782478
0.062805574	-0.235918999	A0A075B7D0	A0A075B7D0_HUMAN	IGHV1OR15-1	Immunoglobulin heavy variable 1/OR15-1 (non-functional) (Fragment)	Color2 [DarkGray]	1	4		21.57773209	20.79550743	19.74822998	16.65053368	22.23899651	20.49716568
1.676494245	-2.739528656	A0A087WTB8	A0A087WTB8_HUMAN	UCHL3	Isoform of P15374, Ubiquitin carboxyl-terminal hydrolase	Color2 [DarkGray]	1	4		20.96013832	21.13946152	18.8273201	16.74166679	17.20439529	19.00187683
0.122362529	-0.026620865	A0A087WTK1	A0A087WTK1_HUMAN	TMEM106C	Isoform of Q9BVX2, Transmembrane protein 106C (Fragment)	Color2 [DarkGray]	1	4		22.70977783	22.82687187	22.7202549	22.96366882	22.72234154	22.67357445
1.428837554	-3.882121325	A0A087WTY1	A0A087WTY1_HUMAN	POLR1D	Isoform of P0DPB6, RNA polymerase I and III subunit D	Color2 [DarkGray]	1	4		22.73892403	21.14569283	21.48246956	21.97421265	17.01125908	15.90195942
1.5047561	8.196399689	A0A087WUV0	ZN892_HUMAN	ZNF892	Zinc finger protein 892	Color2 [DarkGray]	1	4		17.76321983	16.97891426	17.00761414	16.66510773	28.49762344	28.00303078
1.179877928	-2.684916973	A0A087WVM4;B7ZM99	A0A087WVM4_HUMAN;B7ZM99_HUMAN	MTHFD1L	Isoform of Q6UB35, formate--tetrahydrofolate ligase	Color2 [DarkGray]	1	4		23.0625	23.0122261	23.04759979	21.75938797	16.75416183	21.2877121
1.845508135	-0.446177006	A0A087WVR3	A0A087WVR3_HUMAN	UHRF1	Isoform of Q96T88, E3 ubiquitin-protein ligase UHRF	Color2 [DarkGray]	1	4		22.19460297	22.68002892	22.46513176	21.89504242	21.96013832	22.247715
0.251388567	0.136847496	A0A087WW53	A0A087WW53_HUMAN	CORO1B	Isoform of Q9BR76, Coronin	Color2 [DarkGray]	1	4		15.78662682	15.85743427	16.13934326	15.6594162	15.90806103	16.1830883
1.156875563	0.369571686	A0A087WWP8	A0A087WWP8_HUMAN	RSBN1	Isoform of Q5VWQ0, Round spermatid basic protein 1	Color2 [DarkGray]	1	4		21.25925636	21.1332016	20.68002892	21.2877121	21.71816444	21.31561852
1.158094169	0.333703041	A0A087WYR3	A0A087WYR3_HUMAN	TPD52L2	Isoform of O43399, TPD52 like 2	Color2 [DarkGray]	1	4		23.88576508	23.58691978	23.73892403	24.01903152	23.71816444	23.9583683
0.426458275	-0.859030724	A0A087X135	A0A087X135_HUMAN	TTLL9	Isoform of Q3SXZ7, Tubulin tyrosine ligase like 9	Color2 [DarkGray]	1	4		16.83893776	19.35714531	18.9711647	18.40037155	16.62055588	19.20828819
1.778890822	-4.469026566	A0A087X1K9	A0A087X1K9_HUMAN	LYPLA1	Isoform of O75608, palmitoyl-protein hydrolase	Color2 [DarkGray]	1	4		21.27070618	16.20116806	21.80734825	16.03824997	15.62683582	14.97006512
0.156271648	0.278373718	A0A0A0MS14	HV145_HUMAN	IGHV1-45	Immunoglobulin heavy variable 1-45	Color2 [DarkGray]	1	4		32.8792038	32.45071411	30.62853622	31.24218178	33.02993011	31.42342186
0.340921487	-0.146512985	A0A0A0MT33	A0A0A0MT33_HUMAN	SCAF8	Isoform of Q9UPN6, SR-related CTD associated factor 8	Color2 [DarkGray]	1	4		22.99679565	23.76951218	23.65403366	23.37782478	23.17493248	23.416996
0.374306836	0.915357828	A0A0A0MT87	TJB24_HUMAN	TRBJ2-4	T cell receptor beta joining 2-4	Color2 [DarkGray]	1	4		16.75134659	18.54684639	15.63462257	15.29705143	18.9052906	18.81527138
1.237732825	2.57861948	A0A0B4J1V8	A0A0B4J1V8_HUMAN	PPAN-P2RY11	PPAN-P2RY11 readthrough, HCG2039996	Color2 [DarkGray]	1	4		17.17108727	20.87267494	21.64526367	22.98468018	22.94770813	22.96895027
1.46468858	1.003567696	A0A0B4J269	A0A0B4J269_HUMAN		readthrough, G-protein coupled receptors family 1 profile domain-containing protein	Color2 [DarkGray]	1	4		26.71292877	27.85638046	28.22618866	28.89157104	28.56456375	28.546278
0.651420395	-1.179030895	A0A0C4DFP8	A0A0C4DFP8_HUMAN	TMEM67	Isoform of Q5HYA8, Meckelin	Color2 [DarkGray]	1	4		18.12015533	14.61346149	16.42167473	15.41598606	15.14151287	15.79729176
0.267080595	-0.146324158	A0A0C4DG89	A0A0C4DG89_HUMAN	DDX46	Isoform of Q7L014, RNA helicase	Color2 [DarkGray]	1	4		23.54037857	24.34435081	24.44252968	23.97596359	23.75938797	24.03590584
0.136373298	-0.538802624	A0A0C4DH38	HV551_HUMAN	IGHV5-51	Immunoglobulin heavy variable 5-51	Color2 [DarkGray]	1	4		16.25640297	20.64526367	18.30862808	18.35977936	15.05817223	19.19768715
0.099975471	-0.327712774	A0A0G2JNA7	A0A0G2JNA7_HUMAN	LILRB4	Isoform of Q8NHJ6, Leukocyte immunoglobulin-like receptor subfamily B member 4 (Fragment)	Color2 [DarkGray]	1	4		20.01563263	19.05357552	19.44429779	20.35380173	20.17035484	20.38574409
3.408988577	-1.389929295	A0A0G2JPD3;A0A140T8W8;A0A140T8Y4;A0A1W2PPF8;A0A1W2PR61;Q5SPM2	A0A0G2JPD3_HUMAN;A0A140T8W8_HUMAN;A0A140T8Y4_HUMAN;A0A1W2PPF8_HUMAN;A0A1W2PR61_HUMAN;Q5SPM2_HUMAN	HLA-A	Isoform of P04439, HLA class I histocompatibility antigen, A alpha chain	Color2 [DarkGray]	1	4		23.70767212	23.49228287	23.416996	22.66709137	22.26212692	22.04260063
0.055334318	0.258460045	A0A0G2JQJ2	A0A0G2JQJ2_HUMAN	MUC4	Isoform of Q99102, Mucin-4 (Fragment)	Color2 [DarkGray]	1	4		17.17636299	15.60143185	20.45763779	19.54724503	20.05589676	19.43821335
4.564740623	-0.832797527	A0A0J9YVP6	A0A0J9YVP6_HUMAN	PUF60	Isoform of Q9UHX1, Poly(U)-binding-splicing factor PUF60 (Fragment)	Color2 [DarkGray]	1	4		25.08537483	25.40405655	25.37119102	24.43618965	24.43618965	24.43618965
0.427591568	-0.337604046	A0A0J9YXF2	A0A0J9YXF2_HUMAN	PON2	Isoform of Q15165, Paraoxonase	Color2 [DarkGray]	1	4		23.36452866	24.64855957	24.61526489	24.39754295	23.83845901	23.78954887
4.027365847	1.720942497	A0A0U1RQJ0	A0A0U1RQJ0_HUMAN	DDX17	Isoform of Q92841, DEAD-box helicase 17 (Fragment)	Color2 [DarkGray]	1	4		17.17263031	17.46870804	17.01361084	18.54101372	18.95440292	18.92642975
0.926052905	2.8896842	A0A0U1RQJ8	A0A0U1RQJ8_HUMAN	ATRIP	Isoform of Q8WXE1, ATR interacting protein (Fragment)	Color2 [DarkGray]	1	4		17.60444832	21.44252968	16.83355713	22.22729111	17.64290237	22.18857956
2.103635406	2.298532009	A0A0U1RQT2;A0A2R8Y5I3;B4DE90	A0A0U1RQT2_HUMAN;A0A2R8Y5I3_HUMAN;B4DE90_HUMAN	PATJ	Isoform of Q8NI35, PATJ crumbs cell polarity complex component	Color2 [DarkGray]	1	4		17.10702324	16.88480186	16.04877663	17.37235451	19.27861786	19.69066429
5.254325137	5.77097702	A0A0U1RR93	A0A0U1RR93_HUMAN	SHANK3	Isoform of Q9BYB0, SH3 and multiple ankyrin repeat domains 3 (Fragment)	Color2 [DarkGray]	1	4		16.99591446	16.43207932	18.05764961	22.91342163	22.76749229	22.46513176
0.05554778	-0.233194351	A0A140T913;A0A140T933;A0A140T955;A0A140T9I0;A0A140T9X5;A0A1W2PPQ2;A0A1W2PRT9;Q53Z42	A0A140T913_HUMAN;A0A140T933_HUMAN;A0A140T955_HUMAN;A0A140T9I0_HUMAN;A0A140T9X5_HUMAN;A0A1W2PPQ2_HUMAN;A0A1W2PRT9_HUMAN;Q53Z42_HUMAN	HLA-A	Isoform of P04439, HLA class I histocompatibility antigen, A alpha chain	Color2 [DarkGray]	1	4		16.34315872	22.20955276	21.66275215	20.09506798	21.03590584	20.35380173
5.266233747	-1.411532402	A0A140T9M0;Q53YP1	A0A140T9M0_HUMAN;Q53YP1_HUMAN	HLA-C	Isoform of P10321, HLA class I histocompatibility antigen, C alpha chain	Color2 [DarkGray]	1	4		24.20209694	24.24626541	24.22434998	22.82298851	23.08050346	22.83845901
4.51407764	-1.699558735	A0A140T9M5	A0A140T9M5_HUMAN	HLA-C	Isoform of P10321, HLA class I histocompatibility antigen, C alpha chain (Fragment)	Color2 [DarkGray]	1	4		25.06496811	24.97158432	24.94055748	23.14258003	23.54037857	22.90242195
0.790602708	-1.232474327	A0A182DWH9	A0A182DWH9_HUMAN	GPX3	Isoform of P22352, Glutathione peroxidase 3	Color2 [DarkGray]	1	4		18.59659767	17.80493736	18.44598007	17.43121147	16.79794312	16.27152443
3.908905723	6.054042339	A0A1B0GUS7	A0A1B0GUS7_HUMAN	UNC13B	Isoform of O14795, Unc-13 homolog B	Color2 [DarkGray]	1	4		16.95832062	17.78630257	14.82962132	21.86135864	22.22434998	22.51412392
2.321166693	-3.345786572	A0A1W2PP08;A0A1W2PPY3	A0A1W2PP08_HUMAN;A0A1W2PPY3_HUMAN	IQCJ-SCHIP1	Isoform of B3KU38, IQCJ-SCHIP1 readthrough (Fragment)	Color2 [DarkGray]	1	4		16.8817997	20.05589676	18.70132256	15.11788273	15.90838146	14.5891571
3.353927156	-0.790884972	A0A1W2PPX5	A0A1W2PPX5_HUMAN	SCARB2	Isoform of Q14108, Scavenger receptor class B member 2	Color2 [DarkGray]	1	4		22.38574409	22.58003426	22.62978745	21.91342163	21.61862946	21.94592476
0.415453272	0.503063202	A0A1W2PQ38	A0A1W2PQ38_HUMAN	GOSR2	Isoform of O14653, Golgi SNAP receptor complex member 2 (Fragment)	Color2 [DarkGray]	1	4		17.29546356	17.7963562	17.76106453	17.79408646	19.48868942	17.27464294
1.442217467	-2.414839268	A0A1W2PQ47	A0A1W2PQ47_HUMAN	FDFT1	Isoform of P37268, Squalene synthase	Color2 [DarkGray]	1	4		20.88016891	20.56383705	20.77152824	19.96013832	19.60549164	16.63851357
1.486622679	0.824776173	A0A1W2PQM3	A0A1W2PQM3_HUMAN	GOSR2	Isoform of O14653, Golgi SNAP receptor complex member 2	Color2 [DarkGray]	1	4		22.07887459	21.97771072	21.23022652	22.49716568	23.29614067	22.51653099
0.294358692	-1.355542183	A0A1W2PRB8	A0A1W2PRB8_HUMAN		readthrough, Cofactor required for Sp1 transcriptional activation subunit 6	Color2 [DarkGray]	1	4		17.75514221	22.69072533	22.35917473	21.47753716	15.40226746	21.47258759
0.081250875	0.075177193	A0A1W2PRI6	A0A1W2PRI6_HUMAN	HNRNPU	Isoform of Q00839, Heterogeneous nuclear ribonucleoprotein U (Fragment)	Color2 [DarkGray]	1	4		16.63635826	15.99122334	15.38170815	15.56777763	16.41731262	16.34726143
0.370514533	0.985747814	A0A1W2PS22;A0A1W2PS48	A0A1W2PS22_HUMAN;A0A1W2PS48_HUMAN	RUVBL2	Isoform of Q9Y230, RuvB like AAA ATPase 2 (Fragment)	Color2 [DarkGray]	1	4		17.84472275	19.77139854	15.42621613	18.67214584	18.74351311	16.43934441
0.147374694	1.488805532	A0A1W2PS58;K7EPI4	A0A1W2PS58_HUMAN;K7EPI4_HUMAN	GFAP	Isoform of P14136, Glial fibrillary acidic protein (Fragment)	Color2 [DarkGray]	1	4		17.36896324	25.94726181	15.70599461	25.86938286	25.22802544	25.37119102
0.917287301	1.839809418	A0A2R8Y362	A0A2R8Y362_HUMAN	OSBPL2	Isoform of Q9H1P3, Oxysterol-binding protein (Fragment)	Color2 [DarkGray]	1	4		18.22644043	15.81954765	17.87668419	19.92358971	19.38728142	19.45529747
2.824329539	-0.656542301	A0A2R8Y4R4	A0A2R8Y4R4_HUMAN	ATP2B2	Isoform of Q01814, ATPase plasma membrane Ca2+ transporting 2 (Fragment)	Color2 [DarkGray]	1	4		20.89504242	21.07561493	21.23022652	20.66275215	20.21845055	20.29893875
0.105695738	0.706275463	A0A2R8Y651	A0A2R8Y651_HUMAN	GIPC3	Isoform of Q8TF64, GIPC PDZ domain containing family member 3	Color2 [DarkGray]	1	4		16.99516487	23.46762085	23.03925705	16.39301109	24.42981911	23.77956581
1.60640209	1.792927742	A0A2R8Y7E6;A0A5F9ZHX3;A0A5F9ZI57	A0A2R8Y7E6_HUMAN;A0A5F9ZHX3_HUMAN;A0A5F9ZI57_HUMAN	ATXN2	Isoform of Q99700, Ataxin 2	Color2 [DarkGray]	1	4		22.67572975	22.59149361	20.51653099	23.032547	23.54037857	23.39100075
0.017546616	0.021038532	A0A2R8Y7H1	A0A2R8Y7H1_HUMAN	RPS10	Isoform of P46783, Ribosomal protein S10	Color2 [DarkGray]	1	4		24.86230659	26.60399437	26.03590584	25.79203415	25.73117447	26.1114769
1.549296635	-2.170341015	A0A2R8Y7S6	A0A2R8Y7S6_HUMAN	ABHD5	Isoform of Q8WTS1, Abhydrolase domain containing 5, lysophosphatidic acid acyltransferase	Color2 [DarkGray]	1	4		20.04260063	18.95619202	17.21159554	16.0760479	16.19050789	18.01995659
1.09805896	2.73613143	A0A2R8YDA1	A0A2R8YDA1_HUMAN	SMARCA4	Isoform of P51532, SWI/SNF related, matrix associated, actin dependent regulator of chromatin, subfamily a, member 4 (Fragment)	Color2 [DarkGray]	1	4		16.09856415	16.66548157	17.68649673	15.63392925	20.85756874	20.43745995
0.75742329	-0.354359627	A0A2R8YFU2	A0A2R8YFU2_HUMAN	CSNK2A1	Isoform of P68400, Casein kinase 2 alpha 1	Color2 [DarkGray]	1	4		22.21252441	22.99334526	22.41956902	22.1332016	21.90976334	22.43237114
1.845327939	-2.120691061	A0A2R8YH03;A0A8V8TMN1	A0A2R8YH03_HUMAN;A0A8V8TMN1_HUMAN	TASOR2	Isoform of Q5VWN6, Transcription activation suppressor family member 2	Color2 [DarkGray]	1	4		16.81053162	19.13666153	19.11489296	16.29703903	17.08498192	15.82436657
2.63678296	1.324903965	A0A3B3ISF0	A0A3B3ISF0_HUMAN	LARP1B	Isoform of Q659C4, La ribonucleoprotein 1B	Color2 [DarkGray]	1	4		21.7055645	20.75531769	20.55449867	22.20060158	22.37782478	22.21549034
0.849660788	1.699586868	A0A3B3ISJ8	A0A3B3ISJ8_HUMAN	CLIP1	Isoform of P30622, CAP-Gly domain containing linker protein 1 (Fragment)	Color2 [DarkGray]	1	4		16.99974442	16.43961906	16.86342621	18.04398346	19.50380325	15.7172184
2.621940782	0.476525784	A0A3B3ITJ4	A0A3B3ITJ4_HUMAN	HNRNPL	Isoform of P14866, Heterogeneous nuclear ribonucleoprotein L	Color2 [DarkGray]	1	4		25.42021179	25.23534966	25.09748077	25.88576508	25.79203415	25.60116196
3.294887879	1.367592812	A0A3B3ITT5	A0A3B3ITT5_HUMAN	RPL29	Isoform of P47914, 60S ribosomal protein L29	Color2 [DarkGray]	1	4		27.90311241	27.38278008	27.28911972	28.78954887	28.47459984	29.05827332
5.119131049	-5.071517944	A0A494BZV2	A0A494BZV2_HUMAN	MPRIP	Isoform of Q6WCQ1, Myosin phosphatase Rho interacting protein	Color2 [DarkGray]	1	4		20.23022652	20.99507141	21.01563263	16.08441544	16.1853714	14.84291267
3.103103682	-4.744372606	A0A590UJ18	A0A590UJ18_HUMAN	DLG1	Isoform of Q12959, Discs large MAGUK scaffold protein 1	Color2 [DarkGray]	1	4		18.3907795	21.55449867	21.31007957	16.01105499	16.16407204	15.75984192
0.586100895	-3.047842264	A0A590UJL8	A0A590UJL8_HUMAN	H3-7	Isoform of Q5TEC6, H3.7 histone (putative) (Fragment)	Color2 [DarkGray]	1	4		23.45512962	24.99765778	24.20955276	25.20955276	25.51653099	15.91293621
3.918069247	0.829676628	A0A590UK80	A0A590UK80_HUMAN		readthrough, RRM domain-containing protein (Fragment)	Color2 [DarkGray]	1	4		26.5135231	26.18895721	26.28029633	27.01903152	27.06085205	27.14102173
1.308730914	3.205998898	A0A5F9ZI21	A0A5F9ZI21_HUMAN	ARHGEF2	Isoform of Q92974, Rho guanine nucleotide exchange factor 2	Color2 [DarkGray]	1	4		16.94023895	17.18622589	21.66275215	22.51653099	22.22434998	22.69072533
0.529806164	-1.398684502	A0A669KAV7	A0A669KAV7_HUMAN	WIZ	Isoform of O95785, WIZ zinc finger	Color2 [DarkGray]	1	4		20.49716568	22.94413757	22.69285393	21.93876457	17.66059685	21.98468018
1.704862214	1.168451786	A0A6E1W9L1;E9PPE9	A0A6E1W9L1_HUMAN;E9PPE9_HUMAN	ZBTB3	Isoform of Q9H5J0, Zinc finger and BTB domain containing 3	Color2 [DarkGray]	1	4		20.12060165	18.66409683	18.67481995	20.19460297	20.09506798	20.27639771
0.53688964	0.181779385	A0A6Q8PG30;A0A6Q8PHQ1	A0A6Q8PG30_HUMAN;A0A6Q8PHQ1_HUMAN	CLCC1	Isoform of Q96S66, Chloride channel CLIC-like protein 1	Color2 [DarkGray]	1	4		23.25349617	22.74304008	22.77756119	22.9225235	23.28206635	23.247715
0.380524755	-0.218141079	A0A6Q8PG88	A0A6Q8PG88_HUMAN	GNB4	Isoform of Q9HAV0, G protein subunit beta 4	Color2 [DarkGray]	1	4		21.9207077	22.83074379	22.98815155	22.48000526	22.49472618	22.25349617
1.530165092	2.445058823	A0A6Q8PGF1	A0A6Q8PGF1_HUMAN	NDRG1	Isoform of Q92597, N-myc downstream regulated 1 (Fragment)	Color2 [DarkGray]	1	4		16.51010132	19.88132095	17.31820488	19.58198357	20.60964012	20.21845055
1.656050243	-0.801485538	A0A6Q8PH82	A0A6Q8PH82_HUMAN	PTBP2	Isoform of Q9UKA9, Polypyrimidine tract binding protein 2	Color2 [DarkGray]	1	4		20.06907272	19.87402153	19.76909065	19.42585945	19.60128021	18.72682381
1.462501612	-0.498152733	A0A7I2V2W4	A0A7I2V2W4_HUMAN	NDUFA5	Isoform of Q16718, NADH dehydrogenase [ubiquinone] 1 alpha subcomplex subunit 5	Color2 [DarkGray]	1	4		24.1487999	24.98901939	24.77956581	24.16422844	24.22434998	24.15653419
1.780998375	-7.698742628	A0A7I2V2X6	A0A7I2V2X6_HUMAN	HSPD1	Isoform of P10809, 60 kDa heat shock protein, mitochondrial	Color2 [DarkGray]	1	4		27.25349617	26.58978081	24.82880974	25.22802544	16.36655617	16.8252182
0.176892857	-1.023899555	A0A7I2V3L2	A0A7I2V3L2_HUMAN	UVSSA	Isoform of Q2YD98, UV-stimulated scaffold protein A	Color2 [DarkGray]	1	4		17.79597855	23.64306259	24.06907272	16.21059799	22.86702919	22.86891365
0.252456568	0.150425911	A0A7I2V3S3	A0A7I2V3S3_HUMAN	EIF3E	Isoform of P60228, Eukaryotic translation initiation factor 3 subunit E	Color2 [DarkGray]	1	4		25.03170586	25.96939087	25.84086227	25.47072792	25.80193329	25.83364296
0.212400051	1.487906456	A0A7I2V404	A0A7I2V404_HUMAN	RIPK1	Isoform of Q13546, Receptor interacting serine/threonine kinase 1	Color2 [DarkGray]	1	4		16.83909035	23.416996	17.71367645	23.98468018	24.10149384	23.76951218
1.792373023	0.604269981	A0A7I2V430	A0A7I2V430_HUMAN	DDX1	Isoform of Q92499, ATP-dependent RNA helicase	Color2 [DarkGray]	1	4		26.13516045	25.57253647	25.39427567	26.29789162	26.06702042	26.22066498
2.345263935	-4.38709116	A0A7I2V4K5	A0A7I2V4K5_HUMAN	CTSA	Isoform of P10619, Carboxypeptidase	Color2 [DarkGray]	1	4		21.90976334	22.37517548	22.01903152	17.42434311	15.64879417	20.42726326
0.263252431	-0.496477127	A0A7I2V5H0	A0A7I2V5H0_HUMAN	HNRNPA1	Isoform of P09651, Heterogeneous nuclear ribonucleoprotein A1 (Fragment)	Color2 [DarkGray]	1	4		20.42726326	19.23858643	18.86880684	18.83151054	20.49716568	19.22070885
3.599169461	1.851064205	A0A7I2YQG2	A0A7I2YQG2_HUMAN	RPL19	Isoform of P84098, Ribosomal protein L19	Color2 [DarkGray]	1	4		28.65608215	27.87408257	28.01371765	29.66458321	29.88285255	30.0083847
4.028085562	4.307248592	A0A7I2YQV5	A0A7I2YQV5_HUMAN	IDE	Isoform of P14735, Insulin degrading enzyme	Color2 [DarkGray]	1	4		17.26864815	18.55459785	16.67576218	21.81127357	21.46263885	21.77956581
0.749435223	-0.667602539	A0A7N4I394	A0A7N4I394_HUMAN	PRPF40A	Isoform of O75400, Pre-mRNA processing factor 40 homolog A	Color2 [DarkGray]	1	4		23.07724571	24.84325981	24.60399437	23.28206635	23.8190937	23.71816444
2.229604976	-0.42808342	A0A7P0T837;A0A7P0T845	A0A7P0T837_HUMAN;A0A7P0T845_HUMAN	ALG8	Isoform of Q9BVK2, Alpha-1,3-glucosyltransferase	Color2 [DarkGray]	1	4		23.06579018	23.12376213	23.40405655	22.98815155	22.69285393	22.73479652
1.699519691	-0.505876541	A0A7P0T8D2	A0A7P0T8D2_HUMAN	NAMPT	Isoform of P43490, Nicotinamide phosphoribosyltransferase	Color2 [DarkGray]	1	4		21.91706848	21.39623642	21.51653099	20.94592476	21.2877121	21.34299469
0.237900135	-0.152152061	A0A7P0T989	A0A7P0T989_HUMAN	CTSZ	Isoform of Q9UBR2, cathepsin X	Color2 [DarkGray]	1	4		26.45199013	25.45512962	25.35447502	25.58691978	25.71816444	25.59548187
1.649140498	-4.185328245	A0A7P0T9B0	A0A7P0T9B0_HUMAN	ANTXR1	Isoform of Q9H6X2, ANTXR cell adhesion molecule 1 (Fragment)	Color2 [DarkGray]	1	4		22.02242279	22.25060844	22.21252441	15.35911274	17.57622719	21.83460617
2.241192878	-0.915149689	A0A7P0TA76	A0A7P0TA76_HUMAN	ACSL3	Isoform of O95573, Acyl-CoA synthetase long chain family member 3	Color2 [DarkGray]	1	4		23.79946518	24.31007957	24.416996	23.49228287	23.52850342	23.37782478
0.13739352	-0.468580723	A0A7P0TA79	A0A7P0TA79_HUMAN	VPS53	Isoform of Q5VIR6, VPS53 subunit of GARP complex	Color2 [DarkGray]	1	4		19.56233597	19.1099987	19.17431641	19.93156815	16.69137573	15.84454536
1.557057279	-0.403173447	A0A7P0TA85	A0A7P0TA85_HUMAN	BSG	Isoform of P35613, Basigin (Ok blood group)	Color2 [DarkGray]	1	4		25.17569542	25.53741837	25.69178963	25.23899651	25.20582962	25.05258369
0.87618846	-2.196928501	A0A7P0TAW6	A0A7P0TAW6_HUMAN	LRRK2	Isoform of Q5S007, Leucine rich repeat kinase 2 (Fragment)	Color2 [DarkGray]	1	4		17.61110115	21.98119926	22.25060844	20.14569283	17.4469223	19.3059845
0.388828587	-1.73196888	A0A7P0Z4F1	A0A7P0Z4F1_HUMAN	OAS3	Isoform of Q9Y6K5, 2'-5' oligoadenylate synthase	Color2 [DarkGray]	1	4		17.11354256	21.88762474	21.08212852	15.4416523	21.66709137	16.01207733
2.632072916	-0.953375816	A0A7P0Z4G4	A0A7P0Z4G4_HUMAN	DLAT	Isoform of P10515, Acetyltransferase component of pyruvate dehydrogenase complex	Color2 [DarkGray]	1	4		24.46138954	25.00624466	25.15267181	23.9225235	23.91342163	23.9671917
0.372449096	-1.336052895	A0A804HHS0	A0A804HHS0_HUMAN	TAF1	Isoform of P21675, TATA-box binding protein associated factor 1 (Fragment)	Color2 [DarkGray]	1	4		17.31358719	22.84804535	22.50688171	17.55798531	21.06907272	20.51653099
4.736471782	-6.390736818	A0A804HJ17	A0A804HJ17_HUMAN	TPP1	Isoform of O14773, Tripeptidyl-peptidase 1	Color2 [DarkGray]	1	4		22.04260063	23.32388687	23.11108017	17.69983482	16.75024605	16.00428963
0.785734853	-1.378088474	A0A804HJ70	A0A804HJ70_HUMAN	GLE1	Isoform of Q53GS7, mRNA export factor GLE1	Color2 [DarkGray]	1	4		20.59149361	19.50021362	20.5731144	20.18252945	17.95063019	20.27639771
0.614081086	1.099383831	A0A804HJ86	A0A804HJ86_HUMAN	UBA5	Isoform of Q9GZZ9, Ubiquitin-like modifier-activating enzyme 5	Color2 [DarkGray]	1	4		17.65778351	20.88016891	21.16422844	21.29333687	21.50688171	20.95304871
1.818996832	-1.845223904	A0A804HK37	A0A804HK37_HUMAN	MCCC2	Isoform of Q9HCC0, Methylcrotonyl-CoA carboxylase subunit 2	Color2 [DarkGray]	1	4		22.58691978	22.43237114	22.44758415	21.7055645	19.69374084	21.42726326
1.398399951	-0.267951965	A0A804HK53	A0A804HK53_HUMAN	ERCC2	Isoform of P18074, General transcription and DNA repair factor IIH helicase subunit XPD	Color2 [DarkGray]	1	4		21.94592476	22.25638008	22.10469627	21.9916153	21.73892403	21.90976334
1.395569472	-0.365772247	A0A8I5KRH9	A0A8I5KRH9_HUMAN	CWC27	Isoform of Q6UX04, CWC27 spliceosome associated cyclophilin	Color2 [DarkGray]	1	4		20.06907272	19.5752964	19.59138107	19.30320358	19.55320358	19.27423859
0.141259377	0.453525066	A0A8I5KRR0	A0A8I5KRR0_HUMAN	ZBTB11	Isoform of O95625, Zinc finger and BTB domain containing 11	Color2 [DarkGray]	1	4		19.57956123	18.50393486	19.58205414	20.9671917	16.20223618	19.42367935
1.107954033	1.393188477	A0A8I5KSQ5	A0A8I5KSQ5_HUMAN	RAB3GAP2	Isoform of Q9H2M9, RAB3 GTPase activating non-catalytic protein subunit 2	Color2 [DarkGray]	1	4		17.42124367	18.39343452	20.09506798	20.47753716	19.83316612	20.49716568
0.016581604	-0.00460577	A0A8I5KWQ7	A0A8I5KWQ7_HUMAN		readthrough, FERM domain-containing protein	Color2 [DarkGray]	1	4		21.688591	21.41183281	21.57773209	21.76749229	21.59149361	21.54510117
2.957487143	0.432762623	A0A8I5KX72	A0A8I5KX72_HUMAN	NKRF	Isoform of O15226, NFKB repressing factor	Color2 [DarkGray]	1	4		22.032547	22.22729111	22.17645645	22.68002892	22.5892086	22.67357445
2.210695438	0.793797016	A0A8I5KXC3	A0A8I5KXC3_HUMAN	MOV10	Isoform of Q9HCE1, RNA helicase	Color2 [DarkGray]	1	4		27.62505531	26.98685074	26.8263855	27.84445763	27.78954887	27.92592239
0.113188082	0.177827358	A0A8I5KY35	A0A8I5KY35_HUMAN	MED12L	Isoform of Q86YW9, Mediator complex subunit 12L (Fragment)	Color2 [DarkGray]	1	4		17.13697243	17.71408653	18.12924576	17.5137043	16.25693321	18.09095955
1.773246206	0.759778976	A0A8I5KZ07;Q5JR04	A0A8I5KZ07_HUMAN;Q5JR04_HUMAN	MOV10	Isoform of Q9HCE1, RNA helicase	Color2 [DarkGray]	1	4		26.07928276	25.17569542	25.13711739	26.24626541	26.16997337	26.06702042
0.026664389	-0.01966095	A0A8J9BZL8	A0A8J9BZL8_HUMAN	GOLGA2	Isoform of Q08379, Golgin A2	Color2 [DarkGray]	1	4		25.73117447	24.8764267	24.80931282	25.25349617	25.15267181	25.18706894
0.461660252	1.28216362	A0A8Q3WKJ2	A0A8Q3WKJ2_HUMAN	LIMS1	Isoform of P48059, LIM and senescent cell antigen-like-containing domain protein	Color2 [DarkGray]	1	4		17.44089508	19.51888466	18.78311729	20.2877121	16.16985512	20.688591
2.088738583	-0.771992683	A0A8Q3WKX9	A0A8Q3WKX9_HUMAN	SLC4A1AP	Isoform of Q9BWU0, Solute carrier family 4 member 1 adaptor protein	Color2 [DarkGray]	1	4		21.47753716	21.96366882	21.33210564	20.54510117	20.83460617	20.62756157
0.429017203	0.198896885	A0A8Q3WMA7	A0A8Q3WMA7_HUMAN	SFPQ	Isoform of P23246, Splicing factor proline and glutamine rich	Color2 [DarkGray]	1	4		27.92025375	27.34942055	27.06085205	27.48615837	27.65948868	27.53148079
4.421127074	1.506489277	A0A8V8TLA4	A0A8V8TLA4_HUMAN	RPSA	Isoform of P08865, 40S ribosomal protein SA	Color2 [DarkGray]	1	4		25.73117447	25.546278	25.43300819	26.81421089	26.97596359	27.1114769
2.013873571	-0.144688606	A0A8V8TLM6	A0A8V8TLM6_HUMAN	TFRC	Isoform of P02786, Transferrin receptor protein 1	Color2 [DarkGray]	1	4		26.39591026	26.46606636	26.3877182	26.17949677	26.27497673	26.32902908
1.237359222	0.919410229	A0A8V8TLM8	A0A8V8TLM8_HUMAN	FAM90A27P	Isoform of A6NNH2, Family with sequence similarity 90 member A27, pseudogene	Color2 [DarkGray]	1	4		18.87823105	18.87711906	18.50434113	20.14569283	20.55449867	19.10216713
0.31612315	0.201452732	A0A8V8TN67	A0A8V8TN67_HUMAN	SP110	Isoform of Q9HB58, SP110 nuclear body protein	Color2 [DarkGray]	1	4		19.78806114	20.20657539	20.09506798	20.688591	20.54510117	19.93156815
1.578292724	-0.43163681	A0A8V8TNX9	A0A8V8TNX9_HUMAN	PKM	Isoform of P14618, Pyruvate kinase	Color2 [DarkGray]	1	4		27.6458149	27.2076931	26.99765778	26.71292877	26.86230659	26.81421089
1.41052993	0.600780487	A0A8V8TNY3	A0A8V8TNY3_HUMAN	FAM120A	Isoform of Q9NZB2, Family with sequence similarity 120A	Color2 [DarkGray]	1	4		23.48000526	22.48246956	22.77555275	23.39100075	23.44252968	23.78954887
0.971499063	-0.576708317	A0A8V8TP04	A0A8V8TP04_HUMAN	ERBIN	Isoform of Q96RT1, Erbb2 interacting protein	Color2 [DarkGray]	1	4		20.47753716	21.05589676	21.38574409	20.87267494	19.72474098	20.45763779
3.367185001	-0.788725376	A0A8V8TQ67	A0A8V8TQ67_HUMAN	POGZ	Isoform of Q7Z3K3, Pogo transposable element derived with ZNF domain	Color2 [DarkGray]	1	4		22.3698616	22.69072533	22.65184784	21.72234154	21.98468018	21.89504242
0.120836666	0.070134163	A0A8V8TQ71	A0A8V8TQ71_HUMAN	PPP1CB	Isoform of P62140, Serine/threonine-protein phosphatase	Color2 [DarkGray]	1	4		24.12533951	24.94503021	24.62086868	24.60964012	24.63754654	24.85281372
0.013908858	-0.02283144	A0A8V8TQK7	A0A8V8TQK7_HUMAN	CLTC	Isoform of Q00610, Clathrin heavy chain (Fragment)	Color2 [DarkGray]	1	4		18.30554008	17.18889809	17.54317474	17.03327179	16.90343857	17.28496933
2.577596514	0.43146944	A0A8V8TR54	A0A8V8TR54_HUMAN	CHD3	Isoform of Q12873, DNA helicase	Color2 [DarkGray]	1	4		21.688591	21.95659828	21.85756874	22.1487999	22.36719704	22.28489113
0.964661889	-0.500944138	A0A994J426	A0A994J426_HUMAN	DPF2	Isoform of Q92785, Double PHD fingers 2	Color2 [DarkGray]	1	4		23.70767212	24.90884781	24.51653099	23.91342163	24.10948563	23.86702919
0.523303159	0.273082733	A0A994J483	A0A994J483_HUMAN	HUWE1	Isoform of Q7Z6Z7, HECT-type E3 ubiquitin transferase	Color2 [DarkGray]	1	4		21.6971035	21.416996	20.62756157	21.33756065	21.4873848	21.62756157
0.153025104	0.122261524	A0A994J4R1	A0A994J4R1_HUMAN	HNRNPD	Isoform of Q14103, Heterogeneous nuclear ribonucleoprotein D (Fragment)	Color2 [DarkGray]	1	4		31.21928024	30.1114769	29.92592239	30.43340492	30.48231506	30.36202049
4.643117267	-0.987541199	A0A994J5K1	A0A994J5K1_HUMAN	PMPCA	Isoform of Q10713, Peptidase, mitochondrial processing subunit alpha	Color2 [DarkGray]	1	4		22.63865089	22.90609741	22.62310219	21.84995461	21.76749229	21.59605217
0.031252509	-0.130582809	A0A994J6L2	A0A994J6L2_HUMAN	MGA	Isoform of Q8IWI9, MAX dimerization protein MGA	Color2 [DarkGray]	1	4		16.86652374	22.58233261	22.30173302	20.61862946	20.64526367	20.26499176
0.186289487	-0.812141418	A0A994J6W8	A0A994J6W8_HUMAN	GPAA1	Isoform of O43292, Glycosylphosphatidylinositol anchor attachment 1	Color2 [DarkGray]	1	4		17.24118996	20.90976334	20.93156815	20.55449867	20.688591	20.58233261
0.595350135	0.859035969	A0A994J709	A0A994J709_HUMAN	TTBK1	Isoform of Q5TCY1, Tau tubulin kinase 1	Color2 [DarkGray]	1	4		17.37930679	20.31007957	19.19680786	19.90678406	20.12060165	20.1332016
0.080369	-0.215727806	A0A994J749	A0A994J749_HUMAN	IMPDH	IMPDH readthrough, Inosine-5'-monophosphate dehydrogenase	Color2 [DarkGray]	1	4		21.4873848	24.74919128	21.68002892	23.02242279	23.28206635	22.74098396
1.192600835	3.848894358	A0A994J7I5	A0A994J7I5_HUMAN	KHDRBS3	Isoform of O75525, KH RNA binding domain containing, signal transduction associated 3	Color2 [DarkGray]	1	4		16.82373619	16.2601223	15.40335274	22.82493019	21.79153824	21.57773209
2.724047931	0.455573559	A0A994J7P9	A0A994J7P9_HUMAN	FXR2	Isoform of P51116, FMR1 autosomal homolog 2	Color2 [DarkGray]	1	4		22.85756874	23.12849045	23.01051903	23.35110664	23.42981911	23.37782478
3.545917656	0.703886986	A0AV96	RBM47_HUMAN	RBM47	RNA-binding protein 47	Color2 [DarkGray]	1	4		24.24626541	23.9583683	23.88576508	24.71816444	24.71816444	24.7023983
0.397145538	0.229843616	A0FGR8-2	ESYT2_HUMAN	ESYT2	Isoform of A0FGR8, Isoform 2 of Extended synaptotagmin-2	Color2 [DarkGray]	1	4		21.39100075	22.36452866	22.34570503	22.20955276	22.56616211	22.18555832
0.688765776	-0.69888258	A0JLT2	MED19_HUMAN	MED19	Mediator of RNA polymerase II transcription subunit 19	Color2 [DarkGray]	1	4		23.06907272	25.01051903	24.29614067	23.09667587	23.74919128	23.8190937
1.995152852	0.24054575	A1L0T0	HACL2_HUMAN	ILVBL	2-hydroxyacyl-CoA lyase 2	Color2 [DarkGray]	1	4		20.7055645	20.53564072	20.5731144	20.94592476	20.87267494	20.71397781
0.887310832	-2.753964901	A2A274	A2A274_HUMAN	ACO2	Isoform of Q99798, Aconitase 2	Color2 [DarkGray]	1	4		21.97771072	21.47753716	20.87267494	15.05407143	21.26499176	17.11467934
0.10845512	-0.330761433	A2RRP1	NBAS_HUMAN	NBAS	NBAS subunit of NRZ tethering complex	Color2 [DarkGray]	1	4		17.42538834	19.83630371	20.39623642	20.61862946	19.5504303	19.71670151
0.720806857	-0.167424679	A3KMH1;A3KMH1-3	VWA8_HUMAN	VWA8	von Willebrand factor A domain-containing protein 8	Color2 [DarkGray]	1	4		22.42213821	22.54037857	22.50445747	22.15189934	22.37517548	22.14569283
1.71982679	-3.272334576	A4D1E9	GTPBA_HUMAN	GTPBP10	GTP-binding protein 10	Color2 [DarkGray]	1	4		17.24283981	21.28206635	21.4873848	17.51575661	16.95328522	16.716856
0.649829661	1.424451828	A5PLL7;A5PLL7-2	PDES1_HUMAN	PEDS1	Plasmanylethanolamine desaturase 1	Color2 [DarkGray]	1	4		17.96125221	22.09184265	22.31561852	22.49716568	22.71397781	22.41956902
5.035120324	1.132381439	A5YKK6;A5YKK6-2	CNOT1_HUMAN	CNOT1	CCR4-NOT transcription complex subunit 1	Color2 [DarkGray]	1	4		22.59605217	22.31561852	22.30730247	23.55215454	23.40405655	23.51653099
0.581680794	-2.146435738	A6NCV1	O6C74_HUMAN	OR6C74	Olfactory receptor 6C74	Color2 [DarkGray]	1	4		17.33378792	20.6971035	20.45763779	22.15807724	16.30013847	15.55204201
1.299417808	-2.320462704	A6NDX5	ZN840_HUMAN	ZNF840P	Putative zinc finger protein 840	Color2 [DarkGray]	1	4		19.80544662	16.29665565	20.06907272	17.15137672	16.8129158	16.82845688
0.43024686	0.278651237	A6NFI3	ZN316_HUMAN	ZNF316	Zinc finger protein 316	Color2 [DarkGray]	1	4		21.30452156	20.08212852	20.25349617	20.8190937	20.86514091	20.81127357
1.81334702	-3.734201908	A6NGE7	URAD_HUMAN	URAD	Putative 2-oxo-4-hydroxy-4-carboxy-5-ureidoimidazoline decarboxylase	Color2 [DarkGray]	1	4		20.64526367	21.25925636	20.87267494	16.68223763	15.17695999	16.42025185
1.223505996	3.268268347	A6NGG3-2	CI092_HUMAN	LINC03041	Isoform of A6NGG3, Isoform 2 of Putative uncharacterized protein encoded by LINC03041	Color2 [DarkGray]	1	4		16.38221741	16.39123344	16.90993881	15.5709753	21.42726326	20.37517548
0.694307434	1.630241871	A6NGY5	O51F1_HUMAN	OR51F1	Olfactory receptor 51F1	Color2 [DarkGray]	1	4		19.54449654	15.19309998	17.32230568	19.69777107	16.98177338	18.86779785
0.065059876	0.361243248	A6NHL2-2	TBAL3_HUMAN	TUBAL3	Isoform of A6NHL2, Isoform 2 of Tubulin alpha chain-like 3	Color2 [DarkGray]	1	4		19.67970085	16.20759773	21.84613228	18.70873451	17.40393448	22.00195885
0.388788506	0.194981098	A6NHR9	SMHD1_HUMAN	SMCHD1	Structural maintenance of chromosomes flexible hinge domain-containing protein 1	Color2 [DarkGray]	1	4		22.6028614	23.57542419	23.416996	23.44252968	23.32388687	23.42981911
1.409678107	4.498057604	A6NJZ3	O6C65_HUMAN	OR6C65	Olfactory receptor 6C65	Color2 [DarkGray]	1	4		17.47977829	16.52118111	14.97755909	15.93852425	22.51171494	22.43491745
0.162368173	-0.327627659	A6NK59;A6NK59-3	ASB14_HUMAN	ASB14	Ankyrin repeat and SOCS box protein 14	Color2 [DarkGray]	1	4		17.66220856	16.63635635	16.32117844	15.35958481	18.5622139	15.72131729
0.104961688	0.226520538	A6NKG5	RTL1_HUMAN	RTL1	Retrotransposon-like protein 1	Color2 [DarkGray]	1	4		16.15987206	17.59101868	17.72348213	16.80312157	19.30468369	17.19003677
1.382069907	3.802597523	A6NL88	SHSA7_HUMAN	SHISA7	Protein shisa-7	Color2 [DarkGray]	1	4		17.98336792	17.08502579	15.86079884	21.75938797	21.82298851	21.86891365
0.52871148	0.541713238	A6NNH2	F90AR_HUMAN	FAM90A27P	Protein FAM90A27P	Color2 [DarkGray]	1	4		19.93108368	18.50215149	19.93156815	19.1332283	19.58188248	20.29893875
1.44207199	3.86091423	A6ZKI3	RTL8C_HUMAN	RTL8C	Isoform of O15255, Retrotransposon Gag-like protein 8C	Color2 [DarkGray]	1	4		16.27581787	21.55449867	20.83460617	23.01563263	22.27639771	22.66492271
0.569335844	-1.265645027	A8CG34	P121C_HUMAN	POM121C	Nuclear envelope pore membrane protein POM 121C	Color2 [DarkGray]	1	4		20.59149361	21.79550743	21.35380173	20.8190937	21.17035484	20.77956581
0.534552534	-1.004048824	A8MT37	A8MT37_HUMAN	GSK3A	Isoform of P49840, [tau protein] kinase	Color2 [DarkGray]	1	4		17.00502968	20.20657539	18.64366913	16.66041183	17.72274971	18.74350929
1.8381049	1.609306335	A8MV65;A8MV65-2	VGLL3_HUMAN	VGLL3	Transcription cofactor vestigial-like protein 3	Color2 [DarkGray]	1	4		16.64149094	16.56324577	16.47376633	17.04258347	18.97214317	18.44142532
1.776980685	3.159379959	B1AK61	B1AK61_HUMAN	HHAT	Isoform of Q5VTY9, Hedgehog acyltransferase	Color2 [DarkGray]	1	4		17.67168617	17.81722069	16.90324974	21.27070618	21.97070694	21.39623642
0.344077156	0.973001957	B3KS81	SRRM5_HUMAN	SRRM5	Serine/arginine repetitive matrix protein 5	Color2 [DarkGray]	1	4		18.44075584	19.92856407	19.9244175	21.7634449	21.55449867	21.68002892
0.670304876	1.096215248	B3KTM8	B3KTM8_HUMAN	MORF4L1	Isoform of Q9UBU8, Mortality factor 4 like 1	Color2 [DarkGray]	1	4		17.71874809	20.88016891	20.83460617	20.8190937	21.21252441	21.18857956
0.101357705	0.062495232	B4DEH8;G3V4T2	B4DEH8_HUMAN;G3V4T2_HUMAN	PABPN1	Isoform of Q86U42, Poly(A) binding protein nuclear 1	Color2 [DarkGray]	1	4		20.61862946	19.96013832	19.53962898	20.08212852	20.23022652	20.04260063
3.380837912	-0.733394623	B4DLN1	B4DLN1_HUMAN		readthrough, cDNA FLJ60124, highly similar to Mitochondrial dicarboxylate carrier	Color2 [DarkGray]	1	4		26.11346626	26.09345627	26.29438972	25.72598457	25.42981911	25.36118507
5.532833144	4.229212284	B4E3T4	B4E3T4_HUMAN	RBPMS	Isoform of Q93062, HCG2043421, isoform CRA_c	Color2 [DarkGray]	1	4		16.3531723	17.32053947	17.21749687	20.96013832	21.20657539	21.3698616
0.060123338	-0.152765274	B5MCY1	TDR15_HUMAN	TDRD15	Tudor domain-containing protein 15	Color2 [DarkGray]	1	4		17.60824013	15.98809052	18.49893188	17.98675537	16.24831963	18.17592049
1.351963574	-3.7179389	B5ME97	B5ME97_HUMAN	SEPTIN10	Isoform of Q9P0V9, Septin 10	Color2 [DarkGray]	1	4		22.66709137	22.58233261	22.39362144	16.09291458	21.29893875	21.47753716
5.900389683	-6.388924122	B7Z596	B7Z596_HUMAN	TPM1	Isoform of P09493, Tropomyosin 1	Color2 [DarkGray]	1	4		23.80931282	22.70133972	23.032547	16.51381683	17.20377159	16.35606384
0.624101453	-1.83118248	B7Z7P8	B7Z7P8_HUMAN	ETF1	Isoform of P62495, Eukaryotic peptide chain release factor subunit 1	Color2 [DarkGray]	1	4		22.17645645	22.68217468	23.32388687	22.13633537	16.86762238	22.05589676
2.752726314	2.566602468	B7ZAJ4	B7ZAJ4_HUMAN	LOX	Isoform of P28300, Lysyl oxidase homolog	Color2 [DarkGray]	1	4		16.95410728	15.56182766	16.85990906	19.12219429	18.10577393	19.50949669
0.450658552	0.29113102	B7ZAQ6;P0CG08	GPHRA_HUMAN;GPHRB_HUMAN	GPR89A;GPR89B	Golgi pH regulator A	Color2 [DarkGray]	1	4		22.40405655	21.30452156	21.70133972	22.30173302	21.67572975	22.40924644
0.775025629	2.134011745	B8ZZZ1	B8ZZZ1_HUMAN	AP1S3	Isoform of Q96PC3, AP complex subunit sigma	Color2 [DarkGray]	1	4		16.91931725	17.80103302	17.79781914	20.32113457	15.39712048	20.65403366
1.082982822	0.442574501	C9IZP5	C9IZP5_HUMAN	MKRN1	Isoform of Q9UHC7, RING-type E3 ubiquitin transferase (Fragment)	Color2 [DarkGray]	1	4		22.94413757	22.31838036	21.94234848	22.85756874	22.95482445	22.74098396
0.477948855	1.477645636	C9J0Q5;C9JE98	C9J0Q5_HUMAN;C9JE98_HUMAN	NCOR2	Isoform of Q9Y618, Nuclear receptor corepressor 2	Color2 [DarkGray]	1	4		17.79091072	21.54510117	15.55177593	20.52611732	20.2877121	20.5731144
0.4148397	-0.260048389	C9J0V5	C9J0V5_HUMAN	GORASP1	Isoform of Q9BQQ3, Golgi reassembly stacking protein 1	Color2 [DarkGray]	1	4		22.78156853	22.53326416	22.31561852	21.59605217	22.83845901	22.20955276
0.505150151	0.240352631	C9J2I2	C9J2I2_HUMAN	GRM3	Isoform of Q14832, Glutamate metabotropic receptor 3 (Fragment)	Color2 [DarkGray]	1	4		20.73892403	20.38574409	20.77152824	20.32113457	20.77152824	20.82687187
0.291723805	0.544477463	C9J620	C9J620_HUMAN	SORBS2	Isoform of O94875, Sorbin and SH3 domain containing 2 (Fragment)	Color2 [DarkGray]	1	4		17.31136703	18.81651497	18.85831451	20.04260063	16.9107933	19.08349991
3.391174676	-1.754951	C9J7B5	C9J7B5_HUMAN	EIF5A2	Isoform of Q9GZV4, Eukaryotic translation initiation factor 5A	Color2 [DarkGray]	1	4		24.29614067	24.31699944	24.03590584	22.93517113	21.90976334	22.35110664
1.488656947	-4.736017466	C9J9W0	C9J9W0_HUMAN	TRPV6	Isoform of Q9H1D0, Transient receptor potential cation channel subfamily V member 6 (Fragment)	Color2 [DarkGray]	1	4		16.37554169	22.48000526	23.45512962	17.39518356	17.04580307	16.29908562
0.381167754	2.006994963	C9JC74	C9JC74_HUMAN	ITPKA	Isoform of P23677, Kinase (Fragment)	Color2 [DarkGray]	1	4		15.92325306	22.73686028	15.52879715	15.45659637	22.10789108	22.23608017
1.918080714	0.407830238	C9JLB1	C9JLB1_HUMAN	NCL	Isoform of P19338, Nucleolin	Color2 [DarkGray]	1	4		28.95670891	28.66288757	28.55727768	29.25123978	29.05051041	29.04531097
0.610154893	-2.043428898	C9JMB8	C9JMB8_HUMAN	OPA1	Isoform of O60313, Dynamin-like 120 kDa protein, mitochondrial	Color2 [DarkGray]	1	4		16.63688469	20.33210564	20.72234154	15.36935234	16.86159706	20.92433739
0.940037744	0.238656521	C9JU26	C9JU26_HUMAN	ATP5MF	Isoform of P56134, ATP synthase subunit f, mitochondrial	Color2 [DarkGray]	1	4		24.09345627	24.546278	24.27497673	24.56964302	24.72338295	24.44252968
1.525927344	-2.425263405	C9JUM8	C9JUM8_HUMAN	IFI44	Isoform of Q8TCB0, Interferon induced protein 44 (Fragment)	Color2 [DarkGray]	1	4		16.28135872	19.55816078	19.44023895	16.63147545	15.91045189	16.11423302
1.237093664	0.533687592	C9JYN0	C9JYN0_HUMAN	SYPL1	Isoform of Q16563, Synaptophysin like 1	Color2 [DarkGray]	1	4		23.40405655	23.1300621	22.65621948	23.08212852	23.65403366	23.67572975
2.122565461	-3.48512888	C9JZ01;D6RF03	C9JZ01_HUMAN;D6RF03_HUMAN	ZNF765;ZNF813	Isoform of Q6ZN06, Zinc finger protein 813 (Fragment)	Color2 [DarkGray]	1	4		17.76433945	20.66275215	21.11426163	16.71742821	16.05011749	15.73891449
1.060400788	-3.141256332	D6RC31	D6RC31_HUMAN	TMA16	Isoform of Q96EY4, Translation machinery associated 16 homolog	Color2 [DarkGray]	1	4		17.05177879	20.95304871	21.10789108	17.68032074	19.13017845	13.51558304
0.659445216	-1.484269381	D6RD98	D6RD98_HUMAN	MSANTD1	Isoform of Q6ZTZ1, Myb/SANT DNA binding domain containing 1	Color2 [DarkGray]	1	4		19.57825851	19.23844528	19.29549408	17.33077621	16.42580795	17.34304237
0.493735906	-2.250841618	D6RDK3	D6RDK3_HUMAN	CCNI	Isoform of Q14094, Cyclin I	Color2 [DarkGray]	1	4		16.10138512	21.47258759	21.80734825	22.49228287	16.6934433	17.38308334
1.150480465	-3.536621571	D6REA1	D6REA1_HUMAN	SIL1	Isoform of Q9H173, SIL1 nucleotide exchange factor	Color2 [DarkGray]	1	4		20.97421265	15.64359951	22.30730247	16.99571991	15.99382114	17.44330215
0.340450979	1.051934719	D6REY4	D6REY4_HUMAN	TMCO6	Isoform of Q96DC7, Transmembrane and coiled-coil domains 6 (Fragment)	Color2 [DarkGray]	1	4		17.34593391	20.24190903	15.30938339	19.53510094	19.63100243	20.38574409
4.246396767	2.309113741	D6RF94	D6RF94_HUMAN	WNT8A	Isoform of Q9H1J5, Protein Wnt (Fragment)	Color2 [DarkGray]	1	4		15.85108471	16.77910995	16.64764404	18.44732094	18.72821236	18.74797058
1.094189432	1.274385929	D6RGE9	D6RGE9_HUMAN	ATP2C1	Isoform of P98194, ATPase secretory pathway Ca2+ transporting 1 (Fragment)	Color2 [DarkGray]	1	4		17.41368675	17.20594215	16.65443802	17.99801826	19.60764122	17.85451508
0.242153477	1.011036873	D6RJ07	D6RJ07_HUMAN	ZNF346	Isoform of Q9UL40, Zinc finger protein 346	Color2 [DarkGray]	1	4		20.42726326	16.6016922	21.24190903	16.19049835	21.049263	20.80341148
1.202039586	1.896447182	E1B6W4	E1B6W4_HUMAN	RSRC2	Isoform of Q7L4I2, Arginine and serine rich coiled-coil 2 (Fragment)	Color2 [DarkGray]	1	4		18.12587547	16.60989189	20.04260063	19.57593727	19.73097992	19.53256607
0.698673362	-3.591088772	E5RFX6	E5RFX6_HUMAN	SPINK7	Isoform of P58062, Serine peptidase inhibitor Kazal type 7	Color2 [DarkGray]	1	4		25.16422844	24.11743546	22.43491745	17.55556107	17.33676338	23.70767212
4.257756714	-5.476291418	E5RH53	E5RH53_HUMAN	RMDN1	Isoform of Q96DB5, Regulator of microtubule dynamics 1	Color2 [DarkGray]	1	4		21.25925636	21.6408596	21.27070618	16.24555779	14.80679512	17.22336388
0.109173962	-0.338332176	E5RI39	E5RI39_HUMAN	CCNC	Isoform of P24863, Cyclin C (Fragment)	Color2 [DarkGray]	1	4		21.24190903	21.55917549	18.02426529	21.27070618	17.67954636	20.98119926
0.319668022	-0.890176296	E5RIV1	E5RIV1_HUMAN	NDRG1	Isoform of Q92597, N-myc downstream regulated 1 (Fragment)	Color2 [DarkGray]	1	4		19.65108871	19.59542084	15.79533386	18.87222481	16.65262604	18.98799133
3.978748895	3.304851532	E5RIY4	E5RIY4_HUMAN	MTERF3	Isoform of Q96E29, Mitochondrial transcription termination factor 3	Color2 [DarkGray]	1	4		16.11087036	16.19559669	16.798563	20.38574409	19.48600769	19.96013832
0.381991179	-0.889430761	E5RJW4	E5RJW4_HUMAN	RBM22	Isoform of Q9NW64, RNA binding motif protein 22 (Fragment)	Color2 [DarkGray]	1	4		18.8657093	18.50877762	19.44353676	15.05075169	19.32016563	18.0637188
1.08538074	-2.28313303	E7EMS2	E7EMS2_HUMAN	NPC2	Isoform of P61916, NPC intracellular cholesterol transporter 2	Color2 [DarkGray]	1	4		15.99636078	20.23022652	20.73892403	16.87545204	16.99889946	16.95926666
0.704222683	-2.657792568	E7EPK1	E7EPK1_HUMAN	SEPTIN7	Isoform of Q16181, Septin	Color2 [DarkGray]	1	4		22.54510117	23.20657539	23.52850342	22.39884758	15.05149269	22.43237114
0.444664018	1.297682762	E7ERS3	E7ERS3_HUMAN	ZC3H18	Isoform of Q86VM9, Zinc finger CCCH-type containing 18	Color2 [DarkGray]	1	4		17.00696945	22.26499176	22.02242279	22.25349617	22.34028053	22.34570503
1.918939684	2.3595047	E7ETJ9	E7ETJ9_HUMAN	TIAL1	Isoform of Q01085, TIA1 cytotoxic granule associated RNA binding protein like 1 (Fragment)	Color2 [DarkGray]	1	4		17.37113953	20.20657539	19.48396301	21.03590584	21.29333687	21.54980659
0.973103069	0.358005047	E7ETU5	E7ETU5_HUMAN	RBMS1	Isoform of P29558, RNA binding motif single stranded interacting protein 1	Color2 [DarkGray]	1	4		26.92025375	26.40243149	26.18518066	26.87408257	26.53889847	26.89735222
1.857897438	-3.506371975	E7EVA0;A0A804HKE7	A0A804HKE7_HUMAN;E7EVA0_HUMAN	MAP4	Isoform of P27816, Microtubule-associated protein	Color2 [DarkGray]	1	4		16.80907631	20.98815155	20.90976334	16.4408474	16.23217964	16.57941055
0.580206987	1.999916077	E9PAR2;E9PB41	E9PAR2_HUMAN;E9PB41_HUMAN	CREM	Isoform of Q03060, cAMP responsive element modulator	Color2 [DarkGray]	1	4		17.03147316	17.9946804	19.12405396	19.97421265	15.24032497	21.12060165
0.328761185	-0.248280048	E9PAV3	NACAM_HUMAN	NACA	Nascent polypeptide-associated complex subunit alpha, muscle-specific form	Color2 [DarkGray]	1	4		23.57542419	23.13163376	22.93156815	22.18252945	22.89689064	23.13946152
2.71590773	1.058353901	E9PB61	E9PB61_HUMAN	ALYREF	Isoform of Q86V81, Aly/REF export factor	Color2 [DarkGray]	1	4		27.91456223	27.07111931	27.22618866	28.47072792	28.46294975	28.49762344
0.196851491	-0.286495209	E9PEI0	E9PEI0_HUMAN	CDCA2	Isoform of Q69YH5, Cell division cycle associated 2	Color2 [DarkGray]	1	4		20.27639771	21.12060165	20.46762085	19.06038666	20.84995461	21.02242279
1.628219408	-0.309657574	E9PF19	E9PF19_HUMAN	TBL2	Isoform of Q9Y4P3, Transducin beta like 2	Color2 [DarkGray]	1	4		23.29614067	23.07398224	23.03925705	22.89873695	22.79748726	22.57080078
1.712812974	-1.481145144	E9PI02	E9PI02_HUMAN	HSF1	Isoform of Q00613, Heat shock transcription factor 1 (Fragment)	Color2 [DarkGray]	1	4		17.31522369	19.02395248	18.319561	17.10230827	17.09675217	15.83050823
2.590745777	-1.330548763	E9PI14	E9PI14_HUMAN	MRPL16	Isoform of Q9NX20, 39S ribosomal protein L16, mitochondrial (Fragment)	Color2 [DarkGray]	1	4		16.92094421	16.09178734	17.02736855	15.16578674	15.16039562	15.81497765
5.542678154	0.585457802	E9PIF2	E9PIF2_HUMAN	DDX10	Isoform of Q13206, ATP-dependent RNA helicase	Color2 [DarkGray]	1	4		21.6408596	21.6971035	21.6496563	22.33210564	22.25060844	22.17340851
0.066658397	-0.306605339	E9PKA7	E9PKA7_HUMAN	RCE1	Isoform of Q9Y256, Farnesylated proteins-converting enzyme 2	Color2 [DarkGray]	1	4		16.25066376	20.98119926	21.06907272	20.97421265	16.36536407	20.93156815
0.597134718	-0.677229404	E9PKM2;E9PMI8;H0YE21	E9PKM2_HUMAN;E9PMI8_HUMAN;H0YE21_HUMAN	C11orf80	Isoform of Q8N6T0, Chromosome 11 open reading frame 80	Color2 [DarkGray]	1	4		16.82019615	18.50301743	18.15007973	17.85383224	17.68431282	16.27558327
5.918888642	5.090437412	E9PKY3	E9PKY3_HUMAN	GPR89A	Isoform of B7ZAQ6, G protein-coupled receptor 89A	Color2 [DarkGray]	1	4		17.08113861	17.22958565	16.11164856	21.80341148	22.15499115	21.89133835
5.387936368	-2.605056763	E9PMS6	E9PMS6_HUMAN	LMO7	Isoform of Q8WWI1, LIM domain 7	Color2 [DarkGray]	1	4		22.83267593	23.10149384	23.049263	20.56383705	20.14569283	20.45763779
1.107011224	-0.53431654	E9PNJ4	E9PNJ4_HUMAN	STIM1	Isoform of Q13586, Stromal interaction molecule 1	Color2 [DarkGray]	1	4		22.57542419	23.40405655	23.6320076	22.51412392	22.91524696	22.6118927
0.116364919	0.096887112	E9PPS5	E9PPS5_HUMAN	NDUFV1	Isoform of P49821, NADH:ubiquinone oxidoreductase core subunit V1 (Fragment)	Color2 [DarkGray]	1	4		21.06907272	22.17035484	22.12691689	21.83845901	22.1300621	21.98468018
1.375201568	-0.983935356	E9PQX9	E9PQX9_HUMAN	DRAP1	Isoform of Q14919, DR1 associated protein 1	Color2 [DarkGray]	1	4		20.52611732	22.16422844	21.65839958	20.36452866	20.6971035	20.40665436
2.500767374	1.286737442	E9PRG8	CK098_HUMAN	C11orf98	Uncharacterized protein C11orf98	Color2 [DarkGray]	1	4		23.77956581	23.03925705	22.59832573	24.34435081	24.26785278	24.18706894
1.607663983	-5.376068115	E9PRK8	E9PRK8_HUMAN	FTH1	Isoform of P02794, Ferritin	Color2 [DarkGray]	1	4		23.8190937	23.14724731	22.98468018	17.36856079	23.18404388	15.6614809
2.508355577	-0.524897575	F2Z2U4;H0Y4W2	F2Z2U4_HUMAN;H0Y4W2_HUMAN	TRRAP	Isoform of Q9Y4A5, Transformation/transcription domain-associated protein	Color2 [DarkGray]	1	4		21.83460617	21.93517113	21.82298851	21.63644028	21.35917473	21.12691689
0.503613669	0.215073109	F5GWU4	F5GWU4_HUMAN	AP3B2	Isoform of Q13367, Adaptor related protein complex 3 subunit beta 2 (Fragment)	Color2 [DarkGray]	1	4		20.05589676	19.79923439	19.73044205	20.02917862	20.17035484	20.58233261
0.184651308	-0.42669487	F5GXG4	F5GXG4_HUMAN	PGAM5	Isoform of Q96HS1, PGAM family member 5, mitochondrial serine/threonine protein phosphatase	Color2 [DarkGray]	1	4		17.54504013	17.68035889	17.19134903	15.94727421	17.08441544	19.34764099
0.163772616	0.055760384	F5GYQ1	F5GYQ1_HUMAN	ATP6V0D1	Isoform of P61421, V-type proton ATPase subunit	Color2 [DarkGray]	1	4		21.89873695	22.32663155	22.19159508	22.11743546	22.25349617	22.00538826
1.430882725	0.492198467	F5H013	F5H013_HUMAN	SNRPG	Isoform of P62308, Small nuclear ribonucleoprotein G	Color2 [DarkGray]	1	4		31.0348568	30.33031273	30.63720131	31.34625435	30.98820686	31.041399
0.932021676	2.022302151	F5H1B8	F5H1B8_HUMAN	PLEKHB1	Isoform of Q9UF11, Pleckstrin homology domain containing B1 (Fragment)	Color2 [DarkGray]	1	4		18.3441925	22.39623642	23.02749252	23.98468018	23.62086868	23.40405655
2.148138676	0.992318153	F5H5D3	F5H5D3_HUMAN	TUBA1C	Isoform of Q9BQE3, Tubulin alpha chain	Color2 [DarkGray]	1	4		27.6180687	28.05051041	28.69311905	29.20303154	29.16038704	28.95115852
3.391703237	-1.351656914	F6QUT6;F6UVQ4	F6QUT6_HUMAN;F6UVQ4_HUMAN	ACTA2	Isoform of P62736, Actin alpha 2, smooth muscle (Fragment)	Color2 [DarkGray]	1	4		28.58262062	28.19835472	28.72598457	27.61104774	26.90884781	27.02960014
4.399337346	1.315246105	F6S8Q4	F6S8Q4_HUMAN	DDX3X	Isoform of O00571, RNA helicase	Color2 [DarkGray]	1	4		29.20303154	28.9814167	29.06599426	30.26472473	30.14831352	30.40324402
0.522243309	1.379090071	F6T2C8	F6T2C8_HUMAN	TLE1	Isoform of Q04724, TLE family member 1, transcriptional corepressor (Fragment)	Color2 [DarkGray]	1	4		18.40634155	20.14569283	16.84762001	19.44903183	17.01120377	19.69208908
0.549599506	2.5192523	F6V3V1	F6V3V1_HUMAN	PICK1	Isoform of Q9NRD5, Protein interacting with PRKCA 1 (Fragment)	Color2 [DarkGray]	1	4		17.10454941	16.17999649	22.67788124	22.88576508	16.40771675	22.26212692
5.228360085	-6.084256172	F6VDH7	F6VDH7_HUMAN	ST13	Isoform of P50502, ST13 Hsp70 interacting protein (Fragment)	Color2 [DarkGray]	1	4		22.94413757	21.83845901	21.85756874	16.17519188	15.61209869	15.56969643
0.629991471	-1.36502552	F8VWX7	F8VWX7_HUMAN	CDK4	Isoform of P11802, Cyclin dependent kinase 4 (Fragment)	Color2 [DarkGray]	1	4		19.91716003	16.64060402	19.57851219	16.53391075	16.00645065	17.64427185
1.021441868	1.638278484	F8WB10	F8WB10_HUMAN	TSPAN32	Isoform of Q96QS1, Tetraspanin 32	Color2 [DarkGray]	1	4		18.22134209	17.52500916	14.43956566	18.40338707	18.42421532	18.19867134
0.165922758	-0.154705048	F8WBR5	F8WBR5_HUMAN	CALM2	Isoform of P0DP23, Calmodulin 2	Color2 [DarkGray]	1	4		24.1487999	24.66492271	25.67572975	25.21326637	24.57542419	24.53445244
2.749915117	-1.062079906	F8WC57	F8WC57_HUMAN	TF	Isoform of P02787, Transferrin	Color2 [DarkGray]	1	4		17.98698616	17.74193382	17.39282799	16.54565239	17.0063591	16.7172451
1.459917658	1.5643785	F8WEF1	F8WEF1_HUMAN	UQCRC1	Isoform of P31930, Ubiquinol-cytochrome c reductase core protein 1	Color2 [DarkGray]	1	4		15.74286938	16.26072884	17.51141357	18.90883827	17.55299377	18.36813164
1.392338488	-3.607858896	F8WEU3	F8WEU3_HUMAN	LUC7L2	Isoform of Q9Y383, LUC7 like 2, pre-mRNA splicing factor	Color2 [DarkGray]	1	4		22.22140312	21.70977783	16.33234406	16.61984634	15.92737484	16.78910828
0.146909366	-0.576655865	G3V2N2	G3V2N2_HUMAN	SIX4	Isoform of Q9UIU6, SIX homeobox 4 (Fragment)	Color2 [DarkGray]	1	4		16.29482651	21.62310219	21.0886116	20.31007957	20.5731144	17.11584091
0.442075693	-0.204520702	G3V325	G3V325_HUMAN	ATP5MF-PTCD1	ATP5MF-PTCD1 readthrough, ATP5MF-PTCD1 readthrough	Color2 [DarkGray]	1	4		24.68645668	23.9583683	23.9225235	23.93156815	24.04426956	24.00195885
0.26982454	1.252015114	G3V480	G3V480_HUMAN	SRP54	Isoform of P61011, Signal recognition particle 54 kDa protein	Color2 [DarkGray]	1	4		16.48008919	24.37119102	23.64306259	22.8894825	23.55215454	23.55215454
3.276878453	0.388706684	G5EA30	G5EA30_HUMAN	CELF1	Isoform of Q92879, CUG triplet repeat, RNA binding protein 1, isoform CRA_c	Color2 [DarkGray]	1	4		29.3174305	29.19366264	29.13613892	29.50899696	29.70140648	29.54811668
0.13416304	0.101868153	H0UI06	H0UI06_HUMAN	COX7A2	Isoform of P14406, Cytochrome c oxidase subunit 7A2	Color2 [DarkGray]	1	4		24.56964302	25.51653099	25.73117447	25.39427567	25.63754654	25.36452866
0.911013173	0.626052856	H0Y2Y1;H7BXN7;H7BZI3	H0Y2Y1_HUMAN;H7BXN7_HUMAN;H7BZI3_HUMAN	MUC4	Isoform of Q99102, Mucin 4, cell surface associated (Fragment)	Color2 [DarkGray]	1	4		20.40665436	21.63644028	21.38047028	21.35917473	21.43745995	22.15189934
1.450306776	-1.515794992	H0Y394	H0Y394_HUMAN	HDLBP	Isoform of Q00341, High density lipoprotein binding protein (Fragment)	Color2 [DarkGray]	1	4		18.67461205	18.18065643	16.84123993	15.77882671	16.75861549	17.23268509
0.882883199	-2.327000141	H0Y5D5	H0Y5D5_HUMAN	CIZ1	Isoform of Q9ULV3, CDKN1A interacting zinc finger protein 1 (Fragment)	Color2 [DarkGray]	1	4		17.03791237	20.96013832	21.11426163	15.97035408	16.41274071	19.9238205
1.093541781	2.415533543	H0Y5R3	H0Y5R3_HUMAN	AGPAT4	Isoform of Q9NRZ5, 1-acylglycerol-3-phosphate O-acyltransferase 4 (Fragment)	Color2 [DarkGray]	1	4		16.99533272	17.12063789	16.0827179	21.28206635	16.74340057	21.1332016
0.105808339	0.294958115	H0Y9P7	H0Y9P7_HUMAN		readthrough, Uncharacterized protein (Fragment)	Color2 [DarkGray]	1	4		16.86252975	19.71027184	16.13555908	18.3064537	18.4030323	18.11858559
0.007020237	-0.013552904	H0Y9U3	H0Y9U3_HUMAN	DDX46	Isoform of Q7L014, DEAD-box helicase 46 (Fragment)	Color2 [DarkGray]	1	4		16.55571175	16.84959984	16.80484962	17.59899139	15.4912281	15.40415859
3.92667831	1.925376415	H0Y9V9	H0Y9V9_HUMAN	RPL9	Isoform of P32969, 60S ribosomal protein L9	Color2 [DarkGray]	1	4		24.99334526	25.03590584	25.07724571	26.54185486	26.57542419	27.19835472
0.671863333	1.988712788	H0YA58	H0YA58_HUMAN	ADCY2	Isoform of Q08462, Adenylate cyclase 2 (Fragment)	Color2 [DarkGray]	1	4		17.23749542	21.49716568	16.13106537	17.73763275	20.24190903	21.36452866
0.417544811	0.905380249	H0YAH4	H0YAH4_HUMAN	SLC30A5	Isoform of Q8TAD4, Zinc transporter (Fragment)	Color2 [DarkGray]	1	4		16.21426964	19.7309761	16.25949478	18.735466	18.57774544	18.84055328
1.978958833	6.339978695	H0YAW6	H0YAW6_HUMAN	PABPC1	Isoform of P11940, Poly(A) binding protein cytoplasmic 1 (Fragment)	Color2 [DarkGray]	1	4		17.40916443	16.22074699	15.68052483	24.65403366	24.39100075	24.5225296
0.500202986	0.825325489	H0YB53	H0YB53_HUMAN	MTSS1	Isoform of O43312, MTSS I-BAR domain containing 1 (Fragment)	Color2 [DarkGray]	1	4		18.55540276	21.73892403	21.14569283	21.4873848	21.25349617	21.59605217
1.047094338	1.48276329	H0YBI0	H0YBI0_HUMAN	SHPRH	Isoform of Q149N8, SNF2 histone linker PHD RING helicase (Fragment)	Color2 [DarkGray]	1	4		17.81578255	15.02483368	16.82978821	18.5218029	17.2694931	18.45268822
0.584174759	2.595680237	H0YC33	H0YC33_HUMAN	LARP1	Isoform of Q6PKG0, La ribonucleoprotein 1, translational regulator (Fragment)	Color2 [DarkGray]	1	4		17.78161812	17.14299393	17.7308979	22.27355385	14.8053627	22.60964012
0.83566923	-2.151494503	H0YD21	H0YD21_HUMAN	ATPAF1	Isoform of Q5TC12, ATP synthase mitochondrial F1 complex assembly factor 1 (Fragment)	Color2 [DarkGray]	1	4		21.71397781	22.08537483	22.31561852	16.15797234	21.37517548	21.21252441
1.844520131	2.909778595	H0YDS0	H0YDS0_HUMAN	UBQLN1	Isoform of Q9UMX0, Ubiquilin 1 (Fragment)	Color2 [DarkGray]	1	4		17.66301155	16.91271782	16.58285904	20.2877121	17.48220253	20.20657539
0.64745037	-2.966611624	H0YDY7	H0YDY7_HUMAN	CYB5RL	Isoform of Q6IPT4, Cytochrome b5 reductase like (Fragment)	Color2 [DarkGray]	1	4		23.18706894	22.60738373	15.46444035	21.29333687	16.98862648	17.97983551
0.969759175	-1.867854595	H0YFZ5	H0YFZ5_HUMAN	PDCD2	Isoform of Q16342, Programmed cell death 2 (Fragment)	Color2 [DarkGray]	1	4		19.05722427	15.73419571	18.74871063	17.4081707	17.02807426	14.9521389
1.020581377	-2.834720612	H0YG07	H0YG07_HUMAN	MLEC	Isoform of Q14165, Malectin (Fragment)	Color2 [DarkGray]	1	4		17.6244545	20.88762474	21.01563263	15.81741333	15.69421005	20.6971035
0.107749594	-0.510318756	H0YG50	H0YG50_HUMAN	CLPB	Isoform of Q9H078, Caseinolytic mitochondrial matrix peptidase chaperone subunit B (Fragment)	Color2 [DarkGray]	1	4		16.98826218	21.18252945	20.60059547	21.95304871	17.12347031	21.85756874
0.889920288	-2.010215282	H0YH70	H0YH70_HUMAN	MPDZ	Isoform of O75970, Multiple PDZ domain crumbs cell polarity complex component (Fragment)	Color2 [DarkGray]	1	4		17.29467201	17.40417671	20.86514091	18.93381119	15.78161049	16.05002594
0.155219933	0.622579575	H0YIV9	H0YIV9_HUMAN		readthrough, Glutamyl-tRNA(Gln) amidotransferase subunit C, mitochondrial (Fragment)	Color2 [DarkGray]	1	4		16.18944931	22.34840775	22.19159508	21.35380173	21.59605217	21.2877121
2.038888556	0.614788055	H0YL70	H0YL70_HUMAN	TLE3	Isoform of Q04726, TLE family member 3, transcriptional corepressor	Color2 [DarkGray]	1	4		20.60059547	20.62756157	20.25349617	21.12060165	20.6971035	21.0886116
0.329973108	1.374840498	H0YLC5	H0YLC5_HUMAN	POU2F3	Isoform of Q9UKI9, POU class 2 homeobox 3 (Fragment)	Color2 [DarkGray]	1	4		16.36395073	16.48910522	20.00195885	20.77956581	15.69461727	20.72234154
1.455895975	1.170583248	H3BNC9	H3BNC9_HUMAN		readthrough, 40S ribosomal protein S17	Color2 [DarkGray]	1	4		26.46762085	28.33244705	28.05051041	28.93156815	28.52402496	28.93719292
2.453333222	0.850725651	H3BPE7	H3BPE7_HUMAN	FUS	Isoform of P35637, FUS RNA binding protein	Color2 [DarkGray]	1	4		30.38278008	29.96774292	29.56092453	30.62853622	30.9814167	30.85340881
0.005303797	0.020588398	H3BRB3	H3BRB3_HUMAN	KIF22	Isoform of Q14807, Kinesin-like protein	Color2 [DarkGray]	1	4		17.79144478	23.19610405	22.76951218	21.52611732	21.59149361	21.9207077
0.101405936	-0.348176479	H3BRN2	H3BRN2_HUMAN	DRC7	Isoform of Q8IY82, Dynein regulatory complex subunit 7 (Fragment)	Color2 [DarkGray]	1	4		21.3698616	20.49716568	18.40837479	16.60973358	21.33756065	19.19102478
0.214998566	0.763916492	H3BSS6	H3BSS6_HUMAN	ZNF106	Isoform of Q9H2Y7, Zinc finger protein 106	Color2 [DarkGray]	1	4		16.96258545	22.61414146	22.58233261	21.55917549	21.90976334	21.93156815
0.672839984	-0.86386919	H3BT77	H3BT77_HUMAN	CYBA	Isoform of P13498, Cytochrome b-245 alpha chain (Fragment)	Color2 [DarkGray]	1	4		17.7356987	18.38799286	17.63388252	16.02860451	18.16464615	17.76016426
3.802214059	1.332742214	H7BY10	H7BY10_HUMAN	RPL23A	Isoform of P62750, Ribosomal protein L23a (Fragment)	Color2 [DarkGray]	1	4		27.43936348	27.35783386	26.97596359	28.37036133	28.38278008	28.69975281
0.559165593	0.4105196	H7BY49	H7BY49_HUMAN	TIA1	Isoform of P31483, TIA1 cytotoxic granule associated RNA binding protein (Fragment)	Color2 [DarkGray]	1	4		19.97421265	19.76062393	18.79921532	19.62585831	20.1332016	19.37639427
0.212094538	0.850580692	H7BYZ3	H7BYZ3_HUMAN		readthrough, EF-hand domain-containing protein	Color2 [DarkGray]	1	4		16.9253273	16.87998772	16.19342995	20.56383705	18.07313728	20.20657539
0.238971691	-0.156291962	H7C0N4	H7C0N4_HUMAN	SF1	Isoform of Q15637, Splicing factor 1 (Fragment)	Color2 [DarkGray]	1	4		24.31699944	23.33756065	23.28206635	23.26785278	23.37782478	23.35110664
1.370174462	-2.308001041	H7C1J7	H7C1J7_HUMAN	NCOR2	Isoform of Q9Y618, Nuclear receptor corepressor 2 (Fragment)	Color2 [DarkGray]	1	4		20.416996	16.69614983	19.37130737	17.34627914	15.61322784	17.2738266
1.457115155	0.781721115	H7C1J8	H7C1J8_HUMAN	HNRNPA3	Isoform of P51991, Heterogeneous nuclear ribonucleoprotein A3 (Fragment)	Color2 [DarkGray]	1	4		16.572855	17.71061897	17.64548874	18.34922028	18.25214767	18.1622982
0.270251156	0.335720062	H7C1W0	H7C1W0_HUMAN	ART5	Isoform of Q96L15, NAD(P)(+)--arginine ADP-ribosyltransferase (Fragment)	Color2 [DarkGray]	1	4		19.72400856	17.51320076	18.90072441	19.01941681	19.29386139	18.85699081
1.211835601	1.158755779	H7C2S5	H7C2S5_HUMAN	KANSL1L	Isoform of A0AUZ9, KAT8 regulatory NSL complex subunit 1 like (Fragment)	Color2 [DarkGray]	1	4		16.29454041	16.25256157	16.49191284	17.19367981	18.85178185	17.0985775
1.391725846	-0.825124741	H7C410	H7C410_HUMAN	GPC1	Isoform of P35052, Glypican 1	Color2 [DarkGray]	1	4		21.6971035	22.30452156	22.30173302	21.82687187	21.34299469	21.60512543
5.230941365	5.017068863	H7C446	H7C446_HUMAN	PPAN	Isoform of Q9NQ55, Peter pan homolog (Fragment)	Color2 [DarkGray]	1	4		17.56360245	16.64599609	16.83724022	21.95304871	22.16729546	21.91706848
1.513419734	-1.895763874	H7C4C6	H7C4C6_HUMAN		readthrough, CRAL-TRIO domain-containing protein (Fragment)	Color2 [DarkGray]	1	4		18.64260483	19.61898422	19.39854622	16.43364143	16.03678894	17.63517952
2.036703214	0.322013855	I3L0E3	I3L0E3_HUMAN	hCG_1984214	Isoform of Q8N859, HCG1984214, isoform CRA_a	Color2 [DarkGray]	1	4		25.68645668	25.68378258	25.79203415	25.99765778	26.09345627	26.27675247
1.337151808	-2.655857801	I3L0K7	I3L0K7_HUMAN	TRAP1	Isoform of Q12931, TNF receptor associated protein 1	Color2 [DarkGray]	1	4		16.77279091	21.37517548	20.15807724	16.9566021	17.03480148	15.7688303
2.491151661	1.29247427	I3L1Q2	I3L1Q2_HUMAN	BCL7C	Isoform of Q8WUZ0, BAF chromatin remodeling complex subunit BCL7C (Fragment)	Color2 [DarkGray]	1	4		23.20508385	22.39884758	21.8839016	23.74919128	23.84804535	23.78954887
3.585885724	-1.248413563	I3L3R2	I3L3R2_HUMAN	ACTG1	Isoform of P63261, Actin, cytoplasmic 2 (Fragment)	Color2 [DarkGray]	1	4		26.17378998	25.90884781	25.62644958	24.85756874	24.88576508	24.64855957
0.420876442	-1.408440351	J3KNC5	J3KNC5_HUMAN	NELL1	Isoform of Q92832, NEL-like 1 (Chicken), isoform CRA_a	Color2 [DarkGray]	1	4		20.18252945	19.63184166	19.90181732	15.85230827	20.09506798	19.55992126
1.242002704	2.411459208	J3KNE7	J3KNE7_HUMAN	TPD52L1	Isoform of Q16890, TPD52 like 1	Color2 [DarkGray]	1	4		16.80844879	19.47449112	19.68839645	20.35380173	19.86613274	20.36452866
1.221935382	-0.223496437	J3KNQ3	J3KNQ3_HUMAN	PSMD13	Isoform of Q9UNM6, 26S proteasome non-ATPase regulatory subunit 13	Color2 [DarkGray]	1	4		23.67572975	24.14102173	23.94055748	23.70767212	23.65403366	23.72858238
0.688283596	1.446793079	J3KQ32	J3KQ32_HUMAN	OLA1	Isoform of Q9NTK5, Obg-like ATPase 1	Color2 [DarkGray]	1	4		20.50688171	20.7471447	16.57349396	21.14569283	21.07561493	20.94592476
2.868063014	1.231348991	J3KQN4	J3KQN4_HUMAN	RPL36A	Isoform of P83881, Ribosomal protein L36a	Color2 [DarkGray]	1	4		27.50142479	26.89735222	26.80193329	28.23077583	27.88576508	28.22618866
3.343748855	0.947335243	J3KQY1	J3KQY1_HUMAN	MRPL22	Isoform of Q9NWU5, 39S ribosomal protein L22, mitochondrial	Color2 [DarkGray]	1	4		24.82880974	24.22434998	24.50445747	25.57542419	25.57253647	25.39754295
0.732624065	-3.576901913	J3KS31	J3KS31_HUMAN	ZNF207	Isoform of O43670, Zinc finger protein 207 (Fragment)	Color2 [DarkGray]	1	4		23.60964012	16.46090508	22.25638008	15.63324642	15.61709881	22.90058136
1.010216148	0.448609829	J3QK89	J3QK89_HUMAN	CHERP	Isoform of Q8IWX8, Calcium homeostasis endoplasmic reticulum protein	Color2 [DarkGray]	1	4		21.39100075	21.54510117	20.56383705	21.49228287	21.75531769	21.72234154
0.041204204	-0.275839329	J3QLU5	J3QLU5_HUMAN	EPB41L3	Isoform of Q9Y2J2, Erythrocyte membrane protein band 4.1 like 3 (Fragment)	Color2 [DarkGray]	1	4		23.67572975	23.09022903	22.53801155	23.07724571	23.19760513	22.95127106
3.182735	1.624965191	J3QQU8	J3QQU8_HUMAN	CSNK1D	Isoform of P48730, Casein kinase 1 delta (Fragment)	Color2 [DarkGray]	1	4		17.3291111	16.50948906	16.4368782	18.80269623	18.39690971	18.36073494
0.906733914	0.986246109	J3QRG2	J3QRG2_HUMAN	DNAI2	Isoform of Q9GZS0, Dynein axonemal intermediate chain 2	Color2 [DarkGray]	1	4		17.12226295	17.07602119	15.51011467	17.83475494	17.63844299	17.98253059
1.096134666	-1.179477215	J3QRS3	J3QRS3_HUMAN	MYL12A	Isoform of P19105, Myosin light chain 12A	Color2 [DarkGray]	1	4		22.08537483	24.33756065	24.1332016	22.416996	22.28206635	22.85566902
1.879740381	-0.522134781	K7EIT2	K7EIT2_HUMAN	TIMM13	Isoform of Q9Y5L4, Mitochondrial import inner membrane translocase subunit	Color2 [DarkGray]	1	4		22.66275215	22.7735424	22.80143929	22.59605217	21.97421265	22.39623642
0.885372685	3.718994617	K7EIW2	K7EIW2_HUMAN	ST6GALNAC2	Isoform of Q9UJ37, ST6 N-acetylgalactosaminide alpha-2,6-sialyltransferase 2 (Fragment)	Color2 [DarkGray]	1	4		17.09816933	16.26363754	16.78517532	23.36452866	17.57602501	23.416996
1.371993615	4.782510757	K7EJB5	K7EJB5_HUMAN	SNRPD2	Isoform of P62316, Small nuclear ribonucleoprotein Sm D2	Color2 [DarkGray]	1	4		17.40144348	16.23229027	16.14702415	15.93677521	23.32388687	23.35110664
0.417797424	0.165472031	K7EJC8	K7EJC8_HUMAN	GOSR1	Isoform of O95249, Golgi SNAP receptor complex member 1	Color2 [DarkGray]	1	4		22.5731144	22.46014023	22.17949677	22.60512543	22.82687187	22.32937241
0.171079373	-0.273182392	K7EKG0	K7EKG0_HUMAN	FAM83G	Isoform of A6ND36, Family with sequence similarity 83 member G (Fragment)	Color2 [DarkGray]	1	4		17.70484924	17.5478878	15.76843739	15.53987408	16.32687378	17.19838905
1.64468482	-3.067167044	K7EM18	K7EM18_HUMAN	EIF1	Isoform of P41567, Eukaryotic translation initiation factor 1	Color2 [DarkGray]	1	4		19.32011795	20.6971035	19.84325218	15.73205757	15.64474392	19.76039505
0.424038276	-0.916059017	K7EN15	K7EN15_HUMAN	CANT1	Isoform of Q8WVQ1, Calcium activated nucleotidase 1	Color2 [DarkGray]	1	4		17.40148544	18.93685913	18.71363068	20.19460297	16.38482285	16.66455841
0.21209209	0.40477705	K7EQ22	K7EQ22_HUMAN	MFSD12	Isoform of Q6NUT3, Major facilitator superfamily domain containing 12 (Fragment)	Color2 [DarkGray]	1	4		18.02299118	17.44531441	16.45211601	17.71924782	18.69570732	16.53132057
0.133565407	0.264976025	K7EQ75	K7EQ75_HUMAN	ILF3	Isoform of Q12906, Interleukin enhancer binding factor 3 (Fragment)	Color2 [DarkGray]	1	4		16.57933617	17.36658669	15.99349976	14.83950996	17.6258297	17.57891083
3.486361021	-5.167749643	K7EQA4	K7EQA4_HUMAN	ARHGAP45	Isoform of Q92619, Rho GTPase activating protein 45 (Fragment)	Color2 [DarkGray]	1	4		21.8764267	21.79153824	22.17035484	16.45283699	15.02068424	18.35578156
0.765776635	-1.838120937	K7EQA9	K7EQA9_HUMAN	CDC37	Isoform of Q16543, Hsp90 co-chaperone Cdc37 (Fragment)	Color2 [DarkGray]	1	4		20.25349617	20.82687187	20.75531769	21.12060165	17.04837799	20.6971035
1.025892178	-2.130639553	K7ERC8	K7ERC8_HUMAN	KDSR	Isoform of Q06136, 3-dehydrosphinganine reductase	Color2 [DarkGray]	1	4		16.99615288	17.33205414	20.42726326	17.41534805	16.80323792	16.55373192
0.073931438	-0.13989687	K7ERX7	K7ERX7_HUMAN	ATP5F1A	Isoform of P25705, ATP synthase F1 subunit alpha (Fragment)	Color2 [DarkGray]	1	4		25.05258369	27.74534988	27.68645668	26.86230659	27.0914402	27.06085205
0.244854773	-0.816154957	M0QY31	M0QY31_HUMAN	PSG4	Isoform of Q00888, Pregnancy specific beta-1-glycoprotein 4 (Fragment)	Color2 [DarkGray]	1	4		21.4873848	21.73479652	21.68431664	22.25638008	22.19460297	22.13633537
0.367095685	-0.763144016	M0QZM1	M0QZM1_HUMAN	HNRNPM	Isoform of P52272, Heterogeneous nuclear ribonucleoprotein M (Fragment)	Color2 [DarkGray]	1	4		21.79153824	25.43936348	25.49228287	23.48000526	24.01051903	23.74919128
0.412182199	1.412423134	M0R014	M0R014_HUMAN	RYR1	Isoform of P21817, Ryanodine receptor 1 (Fragment)	Color2 [DarkGray]	1	4		16.98403931	21.40145493	15.92056847	19.38131332	16.67143059	19.80926514
4.187569228	1.387860775	M0R0R2	M0R0R2_HUMAN	RPS5	Isoform of P46782, Ribosomal protein S5	Color2 [DarkGray]	1	4		26.67303467	27.14102173	26.94279671	28.22158813	28.23990822	28.33670998
1.497046999	6.668842793	M0R2D3	M0R2D3_HUMAN	TUBB4A	Isoform of P04350, Tubulin beta 4A class IVa (Fragment)	Color2 [DarkGray]	1	4		17.21484756	15.94218445	17.56418419	16.28857803	25.42021179	25.99118423
0.601477445	0.893537521	M0R2S3	M0R2S3_HUMAN	YJU2	Isoform of Q9BW85, Probable splicing factor YJU2B (Fragment)	Color2 [DarkGray]	1	4		17.27483559	20.01563263	19.81319237	20.15807724	19.27619934	20.68002892
1.948306153	1.610835552	O00116	ADAS_HUMAN	AGPS	Alkyldihydroxyacetonephosphate synthase, peroxisomal	Color2 [DarkGray]	1	4		21.25349617	22.92795753	22.80931282	24.28911972	23.66492271	24.04426956
0.623151032	-0.131663322	O00148	DX39A_HUMAN	DDX39A	ATP-dependent RNA helicase DDX39A	Color2 [DarkGray]	1	4		25.62366104	25.53741837	25.63754654	25.29263496	25.53741837	25.32731628
2.435431625	-0.574874401	O00159-2	MYO1C_HUMAN	MYO1C	Isoform of O00159, Isoform 2 of Unconventional myosin-Ic	Color2 [DarkGray]	1	4		22.35649109	22.7875576	22.78954887	22.18252945	22.23899651	22.02580452
0.203903318	0.663211346	O00161;O00161-2	SNP23_HUMAN	SNAP23	Synaptosomal-associated protein 23	Color2 [DarkGray]	1	4		16.16017342	21.10789108	21.36452866	20.73892403	20.7055645	20.50688171
0.366822175	-0.245434284	O00165;O00165-2;O00165-5	HAX1_HUMAN	HAX1	HCLS1-associated protein X-1	Color2 [DarkGray]	1	4		21.72650337	22.92976379	22.81323242	22.45261955	22.43999672	22.15189934
1.240071892	-2.162945271	O00170	AIP_HUMAN	AIP	AH receptor-interacting protein	Color2 [DarkGray]	1	4		16.50580406	20.47753716	19.4334259	17.48841667	16.75437355	16.29686737
0.90449722	2.789282799	O00178	GTPB1_HUMAN	GTPBP1	GTP-binding protein 1	Color2 [DarkGray]	1	4		20.93876457	22.97070694	17.17902374	22.54274178	21.76749229	22.7735424
1.7886532	-3.300794125	O00186	STXB3_HUMAN	STXBP3	Syntaxin-binding protein 3	Color2 [DarkGray]	1	4		19.16579056	20.05589676	20.19460297	19.40066338	15.39133358	15.23298359
0.943824688	1.989268303	O00203-3	AP3B1_HUMAN	AP3B1	Isoform of O00203, Isoform 2 of AP-3 complex subunit beta-1	Color2 [DarkGray]	1	4		17.2027092	21.21845055	21.65839958	22.04260063	22.02580452	22.51653099
0.446741674	0.205259323	O00217	NDUS8_HUMAN	NDUFS8	NADH dehydrogenase [ubiquinone] iron-sulfur protein 8, mitochondrial	Color2 [DarkGray]	1	4		22.31561852	22.97945595	22.86891365	23.18404388	22.90976334	22.99334526
0.274122203	0.877863884	O00231	PSD11_HUMAN	PSMD11	26S proteasome non-ATPase regulatory subunit 11	Color2 [DarkGray]	1	4		16.93523407	22.4247036	21.98815155	21.64526367	21.87267494	21.33210564
1.205160913	-0.535305023	O00232	PSD12_HUMAN	PSMD12	26S proteasome non-ATPase regulatory subunit 12	Color2 [DarkGray]	1	4		21.58233261	22.25060844	22.30173302	21.52133179	22.01563263	21.28206635
2.9594809	0.570109844	O00257	CBX4_HUMAN	CBX4	E3 SUMO-protein ligase CBX4	Color2 [DarkGray]	1	4		23.19159508	23.05589676	22.9225235	23.6320076	23.416996	23.80931282
0.045977043	0.031271458	O00264	PGRC1_HUMAN	PGRMC1	Membrane-associated progesterone receptor component 1	Color2 [DarkGray]	1	4		25.2642765	26.22434998	25.96057892	25.92478943	26.12336731	25.77705956
0.52682322	-1.649520874	O00267;O00267-2	SPT5H_HUMAN	SUPT5H	Transcription elongation factor SPT5	Color2 [DarkGray]	1	4		21.7875576	22.33210564	22.33756065	22.21252441	21.86514091	21.79946518
0.859352176	-0.919578075	O00268	TAF4_HUMAN	TAF4	Transcription initiation factor TFIID subunit 4	Color2 [DarkGray]	1	4		21.18857956	23.37782478	23.2228775	22.09828377	21.75531769	21.91706848
0.458323846	0.925147533	O00291;O00291-3;O00291-4	HIP1_HUMAN	HIP1	Huntingtin-interacting protein 1	Color2 [DarkGray]	1	4		17.94864464	15.05367851	18.19974899	16.88889885	18.56632233	18.25292015
0.3342097	0.386106491	O00303	EIF3F_HUMAN	EIF3F	Eukaryotic translation initiation factor 3 subunit F	Color2 [DarkGray]	1	4		22.94948959	24.88576508	24.96278763	24.5225296	24.59832573	24.83364296
3.421051517	-1.70826292	O00330;O00330-3	ODPX_HUMAN	PDHX	Pyruvate dehydrogenase protein X component, mitochondrial	Color2 [DarkGray]	1	4		23.25349617	24.10149384	24.15653419	22.10149384	22.41956902	22.07561493
0.868787983	0.424442768	O00400	ACATN_HUMAN	SLC33A1	Acetyl-coenzyme A transporter 1	Color2 [DarkGray]	1	4		19.07336807	19.9152565	19.33289909	19.96013832	20.23022652	20.09506798
0.60925	0.255394459	O00410	IPO5_HUMAN	IPO5	Importin-5	Color2 [DarkGray]	1	4		23.93156815	23.29614067	23.0375824	23.50445747	23.68645668	23.6320076
1.311536118	0.540461063	O00411	RPOM_HUMAN	POLRMT	DNA-directed RNA polymerase, mitochondrial	Color2 [DarkGray]	1	4		23.84804535	22.99507141	22.96895027	23.99334526	23.71816444	23.83845901
0.060122088	0.047084808	O00422;O00422-2	SAP18_HUMAN	SAP18	Histone deacetylase complex subunit SAP18	Color2 [DarkGray]	1	4		23.44252968	24.65403366	23.82880974	23.8764267	23.93156815	23.9671917
3.723381354	0.997494221	O00425	IF2B3_HUMAN	IGF2BP3	Insulin-like growth factor 2 mRNA-binding protein 3	Color2 [DarkGray]	1	4		28.57181358	28.53148079	28.20303154	29.25349617	29.50142479	29.35363388
0.317316439	-0.151739597	O00429;O00429-2;O00429-3;O00429-4;O00429-5;O00429-6;O00429-8;O00429-9	DNM1L_HUMAN	DNM1L	Dynamin-1-like protein	Color2 [DarkGray]	1	4		20.98815155	21.33210564	21.73479652	21.54980659	21.05589676	21.29333687
1.110464291	-0.202720165	O00461	GOLI4_HUMAN	GOLIM4	Golgi integral membrane protein 4	Color2 [DarkGray]	1	4		20.42726326	20.82687187	20.71397781	20.46762085	20.35380173	20.47753716
1.65475993	-0.411083221	O00468;O00468-3;O00468-4;O00468-5;O00468-6;O00468-7	AGRIN_HUMAN	AGRN	Agrin	Color2 [DarkGray]	1	4		21.94234848	22.33756065	22.20657539	22.01903152	21.81127357	21.76749229
2.657223361	-0.733458996	O00469-2	PLOD2_HUMAN	PLOD2	Isoform of O00469, Isoform 2 of Procollagen-lysine,2-oxoglutarate 5-dioxygenase 2	Color2 [DarkGray]	1	4		22.66492271	22.66492271	22.8894825	22.17949677	22.25349617	22.02242279
0.264386305	1.243821144	O00487	PSDE_HUMAN	PSMD14	26S proteasome non-ATPase regulatory subunit 14	Color2 [DarkGray]	1	4		16.66827774	24.56383705	24.17188263	23.33756065	23.52850342	23.78954887
1.678054669	3.042723179	O00488	ZN593_HUMAN	ZNF593	Zinc finger protein 593	Color2 [DarkGray]	1	4		17.09284592	16.05446053	16.16272354	20.32113457	16.97009277	21.04260063
1.08716323	-0.264884949	O00505	IMA4_HUMAN	KPNA3	Importin subunit alpha-4	Color2 [DarkGray]	1	4		23.36452866	23.91342163	23.68645668	23.33756065	23.44252968	23.23169136
0.631406355	-0.316242695	O00541;O00541-2	PESC_HUMAN	PES1	Pescadillo homolog	Color2 [DarkGray]	1	4		23.6971035	23.1487999	23.57542419	23.14569283	22.87455177	23.68645668
1.381475733	-0.75161171	O00566	MPP10_HUMAN	MPHOSPH10	U3 small nucleolar ribonucleoprotein protein MPP10	Color2 [DarkGray]	1	4		23.9225235	25.10149384	25.17949677	23.98468018	23.97596359	24.00195885
2.187857998	0.375005245	O00567	NOP56_HUMAN	NOP56	Nucleolar protein 56	Color2 [DarkGray]	1	4		24.67033577	24.48615837	24.33073997	24.84804535	24.91342163	24.7644577
0.654791731	2.881258965	O00571	DDX3X_HUMAN	DDX3X	ATP-dependent RNA helicase DDX3X	Color2 [DarkGray]	1	4		26.10149384	16.80438614	25.08131599	25.81665421	25.62644958	26.02960014
1.051344682	-4.25835371	O00592;O00592-2	PODXL_HUMAN	PODXL	Podocalyxin	Color2 [DarkGray]	1	4		23.67572975	24.27497673	24.33756065	16.79982376	23.45512962	15.77848434
1.212534711	-0.489916325	O00629	IMA3_HUMAN	KPNA4	Importin subunit alpha-3	Color2 [DarkGray]	1	4		22.78954887	23.54037857	23.6971035	23.07724571	22.7634449	22.82687187
2.425018059	0.804389	O00743;O00743-2;O00743-3	PPP6_HUMAN	PPP6C	Serine/threonine-protein phosphatase 6 catalytic subunit	Color2 [DarkGray]	1	4		20.45763779	20.88762474	20.94592476	21.81127357	21.32113457	21.81127357
3.537586598	1.388700008	O00746	NDKM_HUMAN	NME4	Nucleoside diphosphate kinase, mitochondrial	Color2 [DarkGray]	1	4		23.35110664	22.66709137	23.11108017	24.33756065	24.23169136	24.60399437
1.729989591	-1.914342403	O00762-2	UBE2C_HUMAN	UBE2C	Isoform of O00762, Isoform 2 of Ubiquitin-conjugating enzyme E2 C	Color2 [DarkGray]	1	4		17.81422997	18.8880558	16.84406853	16.05573082	16.81533623	16.05211639
0.720907073	1.902814388	O00764-2	PDXK_HUMAN	PDXK	Isoform of O00764, Isoform 2 of Pyridoxal kinase	Color2 [DarkGray]	1	4		17.71164703	17.46682739	17.22671318	21.01563263	17.43829155	21.08212852
2.716187977	-0.47198534	O00767	SCD_HUMAN	SCD	Stearoyl-CoA desaturase	Color2 [DarkGray]	1	4		24.6320076	24.32388687	24.47382736	24.17188263	23.99334526	23.9583683
0.91476612	0.428257465	O14497	ARI1A_HUMAN	ARID1A	AT-rich interactive domain-containing protein 1A	Color2 [DarkGray]	1	4		24.29614067	23.70767212	23.15961838	24.02749252	24.27497673	24.16422844
1.773276479	-1.391183853	O14519-2	CDKA1_HUMAN	CDK2AP1	Isoform of O14519, Isoform 2 of Cyclin-dependent kinase 2-associated protein 1	Color2 [DarkGray]	1	4		23.09184265	24.88576508	24.63754654	22.91159439	23.16576385	22.90242195
7.445011078	-4.164418936	O14530;O14530-2	TXND9_HUMAN	TXNDC9	Thioredoxin domain-containing protein 9	Color2 [DarkGray]	1	4		19.7696476	20.06907272	20.10789108	15.81671429	15.57405186	15.92432976
0.002683186	-0.010734558	O14548	COX7R_HUMAN	COX7A2L	Cytochrome c oxidase subunit 7A-related protein, mitochondrial	Color2 [DarkGray]	1	4		17.56960678	21.3698616	21.55449867	21.29893875	17.7689991	21.29333687
0.935679536	0.234192848	O14579	COPE_HUMAN	COPE	Coatomer subunit epsilon	Color2 [DarkGray]	1	4		23.05424118	23.44252968	23.19610405	23.37782478	23.31007957	23.54037857
2.818625647	-5.303125381	O14613	BORG1_HUMAN	CDC42EP2	Cdc42 effector protein 2	Color2 [DarkGray]	1	4		18.47292709	21.89873695	21.6971035	16.09295845	15.6291399	16.31219292
0.22900814	-0.334989071	O14656	TOR1A_HUMAN	TOR1A	Torsin-1A	Color2 [DarkGray]	1	4		20.91706848	23.44252968	23.00538826	22.33756065	21.95659828	22.35380173
0.245890891	-0.256287098	O14662;O14662-2;O14662-4;O14662-5	STX16_HUMAN	STX16	Syntaxin-16	Color2 [DarkGray]	1	4		17.73163605	17.04676437	18.29273415	16.75773811	17.34061432	18.3774395
0.369403497	2.119755268	O14684	PTGES_HUMAN	PTGES	Prostaglandin E synthase	Color2 [DarkGray]	1	4		16.88503456	16.44800186	24.04426956	22.98988533	20.88016891	15.9365139
0.632831663	-1.771544933	O14686;O14686-3	KMT2D_HUMAN	KMT2D	Histone-lysine N-methyltransferase 2D	Color2 [DarkGray]	1	4		21.60964012	22.08537483	21.98468018	21.74304008	16.19437408	21.88762474
1.411543499	2.44282341	O14733;O14733-2;O14733-3	MP2K7_HUMAN	MAP2K7	Dual specificity mitogen-activated protein kinase kinase 7	Color2 [DarkGray]	1	4		15.19233131	16.60941505	16.8687706	20.37517548	16.60764503	19.15645409
1.472348813	-3.846543074	O14734	ACOT8_HUMAN	ACOT8	Acyl-coenzyme A thioesterase 8	Color2 [DarkGray]	1	4		21.28206635	15.86067867	21.23022652	15.14417267	15.95139122	16.02459526
4.803309734	-6.120330095	O14735	CDIPT_HUMAN	CDIPT	CDP-diacylglycerol--inositol 3-phosphatidyltransferase	Color2 [DarkGray]	1	4		21.80734825	21.86135864	21.94948959	17.01607704	15.65939426	14.77273178
1.189751367	0.481045246	O14744;O14744-5	ANM5_HUMAN	PRMT5	Protein arginine N-methyltransferase 5	Color2 [DarkGray]	1	4		21.50688171	21.31007957	20.6971035	21.49228287	21.99851799	21.7634449
6.435643972	-5.690687656	O14745	NHRF1_HUMAN	NHERF1	Na(+)/H(+) exchange regulatory cofactor NHE-RF1	Color2 [DarkGray]	1	4		22.30452156	22.19460297	21.96366882	16.78491211	16.39752197	15.80217171
2.011656526	-2.713523388	O14763;O14763-2	TR10B_HUMAN	TNFRSF10B	Tumor necrosis factor receptor superfamily member 10B	Color2 [DarkGray]	1	4		20.7634449	20.88016891	20.6971035	19.25936699	16.6022892	17.15991592
4.523845122	-1.214001179	O14776;O14776-2	TCRG1_HUMAN	TCERG1	Transcription elongation regulator 1	Color2 [DarkGray]	1	4		22.99334526	23.31007957	22.96895027	21.86514091	21.96366882	21.6971035
0.933000118	1.840537071	O14787-2;O14787	TNPO2_HUMAN	TNPO2	Transportin-2	Color2 [DarkGray]	1	4		17.04345512	17.39527702	16.00702095	19.66298294	19.7755661	15.94214439
1.018671314	0.378247261	O14802	RPC1_HUMAN	POLR3A	DNA-directed RNA polymerase III subunit RPC1	Color2 [DarkGray]	1	4		19.91739845	20.05589676	19.81483078	20.37517548	20.45763779	20.7055645
0.6884071	-4.184864998	O14818	PSA7_HUMAN	PSMA7	Proteasome subunit alpha type-7	Color2 [DarkGray]	1	4		16.60336685	25.39754295	25.1680603	24.77454758	16.76641655	16.07201576
0.176218463	0.075344086	O14828	SCAM3_HUMAN	SCAMP3	Secretory carrier-associated membrane protein 3	Color2 [DarkGray]	1	4		23.36452866	23.42981911	23.15035057	23.33756065	23.8190937	23.18252945
0.456914654	-0.21052742	O14874	BCKD_HUMAN	BCKDK	[3-methyl-2-oxobutanoate dehydrogenase [lipoamide]] kinase, mitochondrial	Color2 [DarkGray]	1	4		21.28206635	21.56383705	21.5308857	20.79550743	21.6496563	21.52611732
2.047932839	-4.478155613	O14879	IFIT3_HUMAN	IFIT3	Interferon-induced protein with tetratricopeptide repeats 3	Color2 [DarkGray]	1	4		17.53286743	21.67141724	22.06579018	17.57078552	16.0433712	16.04626083
1.03900486	-0.256757259	O14880	MGST3_HUMAN	MGST3	Glutathione S-transferase 3, mitochondrial	Color2 [DarkGray]	1	4		23.45512962	23.10629463	23.40405655	23.19760513	22.76951218	23.06907272
1.595765435	0.650090218	O14893-5	GEMI2_HUMAN	GEMIN2	Isoform of O14893, Isoform 5 of Gem-associated protein 2	Color2 [DarkGray]	1	4		22.45261955	21.61862946	21.77555275	22.74919128	22.52372742	22.35649109
0.30152812	-1.327220917	O14925	TIM23_HUMAN	TIMM23	Mitochondrial import inner membrane translocase subunit Tim23	Color2 [DarkGray]	1	4		17.18109703	21.36452866	21.50688171	21.6971035	16.85380363	16.04928398
1.244411421	-0.276763916	O14949	QCR8_HUMAN	UQCRQ	Cytochrome b-c1 complex subunit 8	Color2 [DarkGray]	1	4		22.26499176	22.6118927	22.5308857	22.23022652	21.97771072	22.37517548
1.381633809	-3.295789242	O14964;O14964-2	HGS_HUMAN	HGS	Hepatocyte growth factor-regulated tyrosine kinase substrate	Color2 [DarkGray]	1	4		21.9207077	22.43999672	21.97070694	16.76024818	16.31375694	21.09506798
0.445514705	0.171463966	O14965	AURKA_HUMAN	AURKA	Aurora kinase A	Color2 [DarkGray]	1	4		21.35380173	22.05258369	21.4873848	21.7055645	21.83845901	22.00538826
3.536920541	-0.690552711	O14975	S27A2_HUMAN	SLC27A2	Long-chain fatty acid transport protein 2	Color2 [DarkGray]	1	4		23.80931282	23.65403366	23.90426064	23.28206635	23.03925705	23.01393127
0.460320802	0.66437912	O14976;O14976-2	GAK_HUMAN	GAK	Cyclin-G-associated kinase	Color2 [DarkGray]	1	4		17.86186409	20.4873848	20.20657539	20.63644028	19.97421265	20.1332016
0.137511967	0.086012363	O14979	HNRDL_HUMAN	HNRNPDL	Heterogeneous nuclear ribonucleoprotein D-like	Color2 [DarkGray]	1	4		30.1114769	29.24218178	29.22158813	29.61456299	29.4194088	29.42342186
0.236217074	0.265787601	O14979-2;O14979-3	HNRDL_HUMAN	HNRNPDL	Isoform of O14979, Isoform 2 of Heterogeneous nuclear ribonucleoprotein D-like	Color2 [DarkGray]	1	4		26.40405655	24.46762085	25.71030235	25.66220856	25.50748634	25.96278763
0.007595237	0.001780033	O14980	XPO1_HUMAN	XPO1	Exportin-1	Color2 [DarkGray]	1	4		24.15653419	24.35110664	24.07724571	24.15653419	24.31699944	24.19460297
0.456092841	0.462635994	O15020;O15020-2	SPTN2_HUMAN	SPTBN2	Spectrin beta chain, non-erythrocytic 2	Color2 [DarkGray]	1	4		16.97224045	18.21217728	18.92767143	18.53000641	18.8268528	18.60678864
2.207728506	0.771279335	O15027-5;O15027	SC16A_HUMAN	SEC16A	Protein transport protein Sec16A	Color2 [DarkGray]	1	4		23.15807724	22.7654705	22.35110664	23.48000526	23.33756065	23.45512962
0.085217307	0.045214653	O15031	PLXB2_HUMAN	PLXNB2	Plexin-B2	Color2 [DarkGray]	1	4		20.20657539	20.61862946	20.90242195	20.94592476	20.34299469	20.6971035
2.856518985	0.822185516	O15042;O15042-2	SR140_HUMAN	U2SURP	U2 snRNP-associated SURP motif-containing protein	Color2 [DarkGray]	1	4		25.34773254	24.9583683	24.83364296	25.96939087	25.88110352	25.75938797
1.175346214	-2.369972229	O15047	SET1A_HUMAN	SETD1A	Histone-lysine N-methyltransferase SETD1A	Color2 [DarkGray]	1	4		18.70084953	21.44758415	21.21845055	19.48167419	17.53022194	19.98815155
2.120246921	-4.112151861	O15116	LSM1_HUMAN	LSM1	U6 snRNA-associated Sm-like protein LSm1	Color2 [DarkGray]	1	4		17.00672913	20.88016891	20.63644028	15.09829426	15.09826279	16.86141014
2.967699865	-4.372903347	O15119-3	TBX3_HUMAN	TBX3	Isoform of O15119, Isoform III of T-box transcription factor TBX3	Color2 [DarkGray]	1	4		18.15496826	21.12691689	21.34840775	15.7773571	16.03497696	16.15553474
0.194191118	0.464276791	O15121	DEGS1_HUMAN	DEGS1	Sphingolipid delta(4)-desaturase DES1	Color2 [DarkGray]	1	4		19.57607269	20.49716568	18.28516769	17.67777443	20.50688171	19.11819839
1.804997676	-0.600964546	O15145	ARPC3_HUMAN	ARPC3	Actin-related protein 2/3 complex subunit 3	Color2 [DarkGray]	1	4		21.6320076	21.52133179	21.48246956	21.17645645	20.92433739	21.17035484
0.877971313	2.783712864	O15156;O15156-2	ZBT7B_HUMAN	ZBTB7B	Zinc finger and BTB domain-containing protein 7B	Color2 [DarkGray]	1	4		16.41362381	21.96366882	16.18345451	21.58233261	22.12691689	21.97771072
0.440106192	-1.819149256	O15160	RPAC1_HUMAN	POLR1C	DNA-directed RNA polymerases I and III subunit RPAC1	Color2 [DarkGray]	1	4		22.10469627	22.47258759	22.17035484	22.09184265	22.45261955	14.9957304
0.12383771	-0.68212676	O15164;O15164-2	TIF1A_HUMAN	TRIM24	Transcription intermediary factor 1-alpha	Color2 [DarkGray]	1	4		20.7634449	16.43580055	21.7055645	22.13946152	15.69092464	17.34889984
0.361656508	0.139021873	O15173-2	PGRC2_HUMAN	PGRMC2	Isoform of O15173, Isoform 2 of Membrane-associated progesterone receptor component 2	Color2 [DarkGray]	1	4		23.54037857	24.04426956	24.28911972	24.20209694	24.19460297	24.09345627
1.71621132	-3.774960995	O15212	PFD6_HUMAN	PFDN6	Prefoldin subunit 6	Color2 [DarkGray]	1	4		21.62310219	16.44108582	20.19460297	15.83583736	16.65116119	16.2552948
1.139553192	0.196322918	O15213	WDR46_HUMAN	WDR46	WD repeat-containing protein 46	Color2 [DarkGray]	1	4		21.92433739	21.61862946	21.73479652	22.07234764	21.80734825	22.00881195
0.430083474	0.143619061	O15226	NKRF_HUMAN	NKRF	NF-kappa-B-repressing factor	Color2 [DarkGray]	1	4		26.22434998	25.8834362	25.72598457	26.2076931	26.16038704	25.99980927
0.851629472	-0.218423367	O15230	LAMA5_HUMAN	LAMA5	Laminin subunit alpha-5	Color2 [DarkGray]	1	4		21.06907272	21.39623642	21.23608017	21.16422844	21.03590584	20.68002892
0.60335231	0.45354414	O15234	CASC3_HUMAN	CASC3	Protein CASC3	Color2 [DarkGray]	1	4		21.79946518	21.46263885	20.45763779	21.44252968	21.23608017	21.54980659
0.198902256	0.379588604	O15258	RER1_HUMAN	RER1	Protein RER1	Color2 [DarkGray]	1	4		25.16038704	24.74919128	23.59832573	23.59832573	25.85993958	23.49228287
1.815741072	-0.770180225	O15260	SURF4_HUMAN	SURF4	Surfeit locus protein 4	Color2 [DarkGray]	1	4		26.7644577	25.95615387	26.35783386	25.73117447	25.38442802	25.19460297
0.438721243	1.185679913	O15294	OGT1_HUMAN	OGT	UDP-N-acetylglucosamine--peptide N-acetylglucosaminyltransferase 110 kDa subunit	Color2 [DarkGray]	1	4		18.05463409	18.08499718	17.126091	20.416996	20.86514091	20.4873848
0.405258567	-1.099731922	O15355	PPM1G_HUMAN	PPM1G	Protein phosphatase 1G	Color2 [DarkGray]	1	4		16.52399063	20.06907272	18.72445297	16.11539078	19.79241562	16.58163643
2.416919239	-1.863860369	O15360	FANCA_HUMAN	FANCA	Fanconi anemia group A protein	Color2 [DarkGray]	1	4		17.46585464	18.47764397	18.56238747	15.87863064	16.23369408	16.18166542
0.705270381	-0.384805679	O15371;O15371-2;O15371-3	EIF3D_HUMAN	EIF3D	Eukaryotic translation initiation factor 3 subunit D	Color2 [DarkGray]	1	4		23.13476944	23.8764267	23.84804535	23.02411461	23.10789108	23.52850342
1.209803613	-1.568124771	O15372	EIF3H_HUMAN	EIF3H	Eukaryotic translation initiation factor 3 subunit H	Color2 [DarkGray]	1	4		22.11108017	24.52850342	24.88110352	22.15807724	21.94234848	22.95482445
0.729970959	0.23422718	O15379	HDAC3_HUMAN	HDAC3	Histone deacetylase 3	Color2 [DarkGray]	1	4		21.85376549	22.40665436	22.52133179	22.66925621	22.47753716	22.45010376
0.679608963	-2.487942696	O15381	NVL_HUMAN	NVL	Nuclear valosin-containing protein-like	Color2 [DarkGray]	1	4		16.25991249	21.7634449	21.96366882	17.55006599	15.94714737	21.06907272
1.963265483	-4.257999897	O15392;O15392-2;O15392-3;O15392-4;O15392-5;O15392-6;O15392-7	BIRC5_HUMAN	BIRC5	Baculoviral IAP repeat-containing protein 5	Color2 [DarkGray]	1	4		20.93156815	21.5731144	21.42726326	16.04003143	16.00567055	15.74875069
3.249327603	-1.122124195	O15427	MOT4_HUMAN	SLC16A3	Monocarboxylate transporter 4	Color2 [DarkGray]	1	4		24.48000526	24.46138954	25.08537483	23.71816444	23.58691978	23.32388687
4.775903293	2.415286064	O15439;O15439-2	MRP4_HUMAN	ABCC4	ATP-binding cassette sub-family C member 4	Color2 [DarkGray]	1	4		17.34914207	17.18433762	16.93906975	19.25034523	19.45007324	19.6478405
0.011567879	0.06131649	O15446;O15446-2	RPA34_HUMAN	POLR1G	DNA-directed RNA polymerase I subunit RPA34	Color2 [DarkGray]	1	4		17.70449448	21.43745995	21.47753716	16.22834778	22.03590584	22.24481392
2.622376841	-1.966851234	O15460	P4HA2_HUMAN	P4HA2	Prolyl 4-hydroxylase subunit alpha-2	Color2 [DarkGray]	1	4		22.31007957	23.82880974	23.59832573	21.19460297	21.86514091	21.09506798
0.177516733	-0.292056084	O15481	MAGB4_HUMAN	MAGEB4	Melanoma-associated antigen B4	Color2 [DarkGray]	1	4		16.7649231	16.2384243	18.19511223	17.58111763	16.34754753	15.51904297
0.884722313	-1.463695049	O15496	PA2GX_HUMAN	PLA2G10	Group 10 secretory phospholipase A2	Color2 [DarkGray]	1	4		18.71482849	17.62756729	19.36190987	18.70281219	16.31143761	18.03388596
1.933637949	0.721264362	O15514	RPB4_HUMAN	POLR2D	DNA-directed RNA polymerase II subunit RPB4	Color2 [DarkGray]	1	4		22.56848335	22.15499115	21.75531769	22.71397781	22.6408596	22.97070694
0.153270702	0.501386642	O15523	DDX3Y_HUMAN	DDX3Y	ATP-dependent RNA helicase DDX3Y	Color2 [DarkGray]	1	4		17.61782455	13.47086239	15.82559681	18.38724709	16.18950272	14.14276123
1.078684167	0.536959648	O15523-2	DDX3Y_HUMAN	DDX3Y	Isoform of O15523, Isoform 2 of ATP-dependent RNA helicase DDX3Y	Color2 [DarkGray]	1	4		22.07887459	21.0625	21.00195885	21.80341148	21.79153824	21.98468018
1.765461312	-5.012795687	O15533;O15533-2;O15533-3	TPSN_HUMAN	TAPBP	Tapasin	Color2 [DarkGray]	1	4		23.2110405	17.57127571	23.50445747	18.05144882	15.73920536	17.08975983
4.164239689	0.861930847	O43143	DHX15_HUMAN	DHX15	ATP-dependent RNA helicase DHX15	Color2 [DarkGray]	1	4		27.46294975	27.50899696	27.24445152	28.36202049	28.32817268	28.22158813
2.139305582	0.639698029	O43148-2	MCES_HUMAN	RNMT	Isoform of O43148, Isoform 2 of mRNA cap guanine-N7 methyltransferase	Color2 [DarkGray]	1	4		23.18857956	22.89689064	23.06414604	23.67572975	23.29614067	23.56383705
0.993597769	2.100548744	O43156	TTI1_HUMAN	TTI1	TELO2-interacting protein 1 homolog	Color2 [DarkGray]	1	4		17.17082405	16.39840317	19.74012184	20.53564072	17.38166428	20.59149361
0.660560258	1.754528522	O43159	RRP8_HUMAN	RRP8	Ribosomal RNA-processing protein 8	Color2 [DarkGray]	1	4		22.12060165	22.80341148	22.22140312	22.81518936	22.93156815	22.7471447
2.23157383	-0.445670128	O43169	CYB5B_HUMAN	CYB5B	Cytochrome b5 type B	Color2 [DarkGray]	1	4		23.46762085	23.33756065	23.42981911	23.00710106	23.17493248	22.74304008
0.441609315	0.189100266	O43172;O43172-2	PRP4_HUMAN	PRPF4	U4/U6 small nuclear ribonucleoprotein Prp4	Color2 [DarkGray]	1	4		25.31007957	25.55508423	25.41377068	25.24988556	25.67303467	25.68912506
0.165772163	0.149486542	O43175	SERA_HUMAN	PHGDH	D-3-phosphoglycerate dehydrogenase	Color2 [DarkGray]	1	4		23.72858238	25.00195885	25.04009247	24.82880974	24.79451561	24.61526489
0.512563146	-0.167706966	O43242	PSMD3_HUMAN	PSMD3	26S proteasome non-ATPase regulatory subunit 3	Color2 [DarkGray]	1	4		21.55449867	21.36452866	21.02917862	21.1332016	21.45261955	20.9671917
1.334837795	0.299583435	O43251	RFOX2_HUMAN	RBFOX2	RNA binding protein fox-1 homolog 2	Color2 [DarkGray]	1	4		27.42342186	26.95393562	26.94279671	27.50899696	27.32388687	27.34942055
0.57771663	0.383925438	O43251-6;O43251-8	RFOX2_HUMAN	RBFOX2	Isoform of O43251, Isoform 6 of RNA binding protein fox-1 homolog 2	Color2 [DarkGray]	1	4		23.21845055	22.67788124	21.77555275	22.73892403	22.98641777	22.77956581
1.341668668	-0.379070759	O43264;O43264-2	ZW10_HUMAN	ZW10	Centromere/kinetochore protein zw10 homolog	Color2 [DarkGray]	1	4		21.79946518	22.20060158	22.26212692	21.90976334	21.93517113	21.5308857
1.032972326	-0.373037338	O43290	SNUT1_HUMAN	SART1	U4/U6.U5 tri-snRNP-associated protein 1	Color2 [DarkGray]	1	4		24.29614067	23.83845901	23.56383705	23.35110664	23.6971035	23.31007957
0.317832379	0.205621243	O43324	MCA3_HUMAN	EEF1E1	Eukaryotic translation elongation factor 1 epsilon-1	Color2 [DarkGray]	1	4		20.91706848	21.88016891	21.68002892	21.27070618	21.62310219	22.13633537
0.86093891	0.35984087	O43390	HNRPR_HUMAN	HNRNPR	Heterogeneous nuclear ribonucleoprotein R	Color2 [DarkGray]	1	4		27.7644577	26.98685074	26.94279671	27.546278	27.44726753	27.40730286
0.575819971	0.217494488	O43390-2	HNRPR_HUMAN	HNRNPR	Isoform of O43390, Isoform 2 of Heterogeneous nuclear ribonucleoprotein R	Color2 [DarkGray]	1	4		31.43340492	30.73731232	30.7047081	31.13001442	31.12386131	31.13613892
1.512259841	-0.936781883	O43395	PRPF3_HUMAN	PRPF3	U4/U6 small nuclear ribonucleoprotein Prp3	Color2 [DarkGray]	1	4		25.2642765	26.2908783	26.41538429	24.61526489	25.10149384	25.62086868
4.4316328	4.300121307	O43422	P52K_HUMAN	THAP12	52 kDa repressor of the inhibitor of the protein kinase	Color2 [DarkGray]	1	4		17.85684776	16.38772392	17.31127739	21.81518936	21.67572975	21.14569283
0.605834701	-0.090559006	O43447	PPIH_HUMAN	PPIH	Peptidyl-prolyl cis-trans isomerase H	Color2 [DarkGray]	1	4		25.2606926	25.28559685	25.20209694	25.14102173	25.26785278	25.19460297
2.754797921	-1.020596027	O43464-3	HTRA2_HUMAN	HTRA2	Isoform of O43464, Isoform 3 of Serine protease HTRA2, mitochondrial	Color2 [DarkGray]	1	4		23.20508385	22.51171494	22.51171494	21.79946518	21.66709137	21.54510117
3.991664537	-4.946851969	O43474;O43474-1;O43474-4	KLF4_HUMAN	KLF4	Krueppel-like factor 4	Color2 [DarkGray]	1	4		20.51653099	21.7055645	21.36452866	15.28994751	17.15730858	15.48175526
0.833903773	-0.209981441	O43491	E41L2_HUMAN	EPB41L2	Band 4.1-like protein 2	Color2 [DarkGray]	1	4		22.23899651	22.74304008	22.77756119	22.41183281	22.41956902	22.33483696
4.992434451	-5.269856453	O43493-3	TGON2_HUMAN	TGOLN2	Isoform of O43493, Isoform TGN48 of Trans-Golgi network integral membrane protein 2	Color2 [DarkGray]	1	4		21.42213821	21.14569283	20.73892403	15.65057564	16.69808006	15.02437592
3.179099472	3.16993928	O43542	XRCC3_HUMAN	XRCC3	DNA repair protein XRCC3	Color2 [DarkGray]	1	4		16.86641312	17.69763374	15.66133404	20.00195885	19.44563293	19.41483116
3.123571131	2.401403904	O43592	XPOT_HUMAN	XPOT	Exportin-T	Color2 [DarkGray]	1	4		17.51051331	16.91102982	16.43125343	19.07100868	19.75588417	19.49201393
0.670017168	0.272432804	O43593;O43593-2	HAIR_HUMAN	HR	Lysine-specific demethylase hairless	Color2 [DarkGray]	1	4		17.9249115	18.8476963	18.31555176	18.63620949	18.78694916	18.55270195
1.035633961	1.081167221	O43615	TIM44_HUMAN	TIMM44	Mitochondrial import inner membrane translocase subunit TIM44	Color2 [DarkGray]	1	4		23.17797661	25.5926342	25.16422844	25.78705978	25.77705956	25.8190937
0.096015146	-0.039999485	O43617	TPPC3_HUMAN	TRAPPC3	Trafficking protein particle complex subunit 3	Color2 [DarkGray]	1	4		22.56383705	21.99851799	21.90242195	22.00195885	22.05920219	22.15807724
1.916008943	0.33093977	O43660;O43660-2	PLRG1_HUMAN	PLRG1	Pleiotropic regulator 1	Color2 [DarkGray]	1	4		24.62644958	24.73376083	24.45512962	25.1213932	24.85756874	25.03590584
0.895005309	-3.228658915	O43663;O43663-3;O43663-4	PRC1_HUMAN	PRC1	Protein regulator of cytokinesis 1	Color2 [DarkGray]	1	4		16.73566437	22.29052734	21.80734825	16.6872654	16.70421982	21.1332016
0.924871519	-2.838548422	O43674;O43674-2	NDUB5_HUMAN	NDUFB5	NADH dehydrogenase [ubiquinone] 1 beta subcomplex subunit 5, mitochondrial	Color2 [DarkGray]	1	4		16.90211868	21.05589676	20.7055645	15.40957546	20.23022652	14.87156677
0.496452015	1.526399612	O43678	NDUA2_HUMAN	NDUFA2	NADH dehydrogenase [ubiquinone] 1 alpha subcomplex subunit 2	Color2 [DarkGray]	1	4		16.66048241	22.17035484	22.08212852	22.43491745	22.33756065	22.36452866
1.422625553	0.725391865	O43681	GET3_HUMAN	GET3	ATPase GET3	Color2 [DarkGray]	1	4		21.43237114	21.93876457	22.69072533	22.66057777	22.7055645	22.86325073
0.022675699	0.015617847	O43684;O43684-2	BUB3_HUMAN	BUB3	Mitotic checkpoint protein BUB3	Color2 [DarkGray]	1	4		24.23169136	23.86702919	23.23753929	23.6320076	23.55215454	23.80931282
0.494289446	-0.122552872	O43707	ACTN4_HUMAN	ACTN4	Alpha-actinin-4	Color2 [DarkGray]	1	4		25.92705345	26.36619759	26.31181335	26.18328857	26.12533951	26.12533951
1.909680788	-1.310301781	O43711	TLX3_HUMAN	TLX3	T-cell leukemia homeobox protein 3	Color2 [DarkGray]	1	4		18.17714882	17.37427521	17.69166946	16.18074799	16.83545113	17.10061073
0.799784385	-1.06345582	O43719	HTSF1_HUMAN	HTATSF1	HIV Tat-specific factor 1	Color2 [DarkGray]	1	4		18.47361374	16.02755737	18.04274368	17.06155968	16.56808472	15.83433437
1.012041179	-2.744160652	O43731	ERD23_HUMAN	KDELR3	ER lumen protein-retaining receptor 3	Color2 [DarkGray]	1	4		17.26732635	20.77956581	20.7634449	20.01563263	15.20866776	15.80251312
0.424358946	1.303299189	O43747;O43747-2	AP1G1_HUMAN	AP1G1	AP-1 complex subunit gamma-1	Color2 [DarkGray]	1	4		21.63644028	21.23608017	21.21252441	21.38574409	21.51171494	21.24190903
0.138675044	0.021748543	O43760;O43760-2	SNG2_HUMAN	SYNGR2	Synaptogyrin-2	Color2 [DarkGray]	1	4		23.9225235	23.73892403	23.89504242	23.91342163	23.73892403	23.8764267
0.671327426	-1.586295128	O43776	SYNC_HUMAN	NARS1	Asparagine--tRNA ligase, cytoplasmic	Color2 [DarkGray]	1	4		20.77956581	20.35380173	20.33210564	16.91327477	17.00301743	20.65403366
6.78964753	6.783969402	O43791	SPOP_HUMAN	SPOP	Speckle-type POZ protein	Color2 [DarkGray]	1	4		16.39448738	16.93886185	16.31801987	23.55215454	22.7202549	23.36452866
0.188450742	0.15357542	O43809	CPSF5_HUMAN	NUDT21	Cleavage and polyadenylation specificity factor subunit 5	Color2 [DarkGray]	1	4		23.08212852	24.23169136	23.20955276	24.01903152	23.9671917	23.66492271
2.056915557	-4.081271648	O43815;O43815-2	STRN_HUMAN	STRN	Striatin	Color2 [DarkGray]	1	4		17.24944878	21.23608017	21.62756157	16.38744736	16.64835548	15.44211388
0.247048665	-0.051470757	O43818	U3IP2_HUMAN	RRP9	U3 small nucleolar RNA-interacting protein 2	Color2 [DarkGray]	1	4		23.25349617	22.94234848	22.97596359	23.09345627	23.04426956	22.98641777
1.255582117	-3.23280549	O43819	SCO2_HUMAN	SCO2	Protein SCO2 homolog, mitochondrial	Color2 [DarkGray]	1	4		15.56446457	20.19460297	20.73065567	15.42182255	17.43436623	15.18254471
2.037121686	0.809294224	O43823	AKAP8_HUMAN	AKAP8	A-kinase anchor protein 8	Color2 [DarkGray]	1	4		27.6458149	26.78954887	26.78954887	27.96499252	27.88576508	27.75174713
0.202722818	0.712981224	O43824	GTPB6_HUMAN	GTPBP6	Putative GTP-binding protein 6	Color2 [DarkGray]	1	4		17.26372528	22.62086868	22.9916153	22.14569283	22.15499115	22.15189934
0.257653217	-0.272985458	O43837	IDH3B_HUMAN	IDH3B	Isocitrate dehydrogenase [NAD] subunit beta, mitochondrial	Color2 [DarkGray]	1	4		25.29963875	27.07111931	26.6458149	26.15073776	26.51953316	26.2076931
0.388525435	-0.3480196	O43852;O43852-3	CALU_HUMAN	CALU	Calumenin	Color2 [DarkGray]	1	4		26.90884781	25.43618965	25.27497673	25.36118507	25.17188263	25.62086868
0.468498721	0.963484764	O43865	SAHH2_HUMAN	AHCYL1	S-adenosylhomocysteine hydrolase-like protein 1	Color2 [DarkGray]	1	4		17.47193527	20.43745995	21.48246956	21.09506798	20.89504242	21.18857956
0.430066178	0.667444706	O43903;O43903-2	GAS2_HUMAN	GAS2	Growth arrest-specific protein 2	Color2 [DarkGray]	1	4		17.01179123	16.71672821	16.50793839	17.14172745	16.09735489	18.99012375
0.215989364	-0.180719376	O43913	ORC5_HUMAN	ORC5	Origin recognition complex subunit 5	Color2 [DarkGray]	1	4		19.60004997	20.95304871	20.72234154	20.34299469	20.55449867	20.31007957
1.202270073	-1.19371891	O43920	NDUS5_HUMAN	NDUFS5	NADH dehydrogenase [ubiquinone] iron-sulfur protein 5	Color2 [DarkGray]	1	4		20.81127357	22.31561852	22.5892086	21.50688171	20.1332016	20.84995461
0.111986875	-0.401691437	O43929-2	ORC4_HUMAN	ORC4	Isoform of O43929, Isoform 2 of Origin recognition complex subunit 4	Color2 [DarkGray]	1	4		16.85177994	20.59149361	20.85756874	20.1332016	16.52783585	20.20657539
0.017724693	-0.018609524	O60216	RAD21_HUMAN	RAD21	Double-strand-break repair protein rad21 homolog	Color2 [DarkGray]	1	4		22.2331562	23.72858238	23.59832573	23.24626541	23.35110664	23.16269302
1.495370083	-0.639535904	O60231	DHX16_HUMAN	DHX16	Pre-mRNA-splicing factor ATP-dependent RNA helicase DHX16	Color2 [DarkGray]	1	4		20.77152824	21.04260063	20.37517548	19.74804306	20.59149361	19.98815155
0.984541977	-1.828248978	O60232	ZNRD2_HUMAN	ZNRD2	Protein ZNRD2	Color2 [DarkGray]	1	4		20.02917862	20.01563263	19.6740036	16.76423454	19.49925995	17.05582428
0.099874975	0.058689594	O60244	MED14_HUMAN	MED14	Mediator of RNA polymerase II transcription subunit 14	Color2 [DarkGray]	1	4		19.23874283	19.86722946	19.93156815	19.77942848	19.94592476	19.93156815
1.66674865	-0.17130518	O60264	SMCA5_HUMAN	SMARCA5	SWI/SNF-related matrix-associated actin-dependent regulator of chromatin subfamily A member 5	Color2 [DarkGray]	1	4		23.83845901	23.79946518	23.94055748	23.59832573	23.73892403	23.6971035
0.144853025	0.021533489	O60287	NPA1P_HUMAN	URB1	Nucleolar pre-ribosomal-associated protein 1	Color2 [DarkGray]	1	4		22.73892403	22.60059547	22.63865089	22.74509239	22.71397781	22.60059547
1.306530905	-0.514335155	O60293;O60293-2	ZC3H1_HUMAN	ZFC3H1	Zinc finger C3H1 domain-containing protein	Color2 [DarkGray]	1	4		21.03590584	21.93517113	21.6971035	21.14569283	21.09506798	21.15189934
1.238872411	-2.803173304	O60299;O60299-2	LZTS3_HUMAN	LZTS3	Leucine zipper putative tumor suppressor 3	Color2 [DarkGray]	1	4		15.57961082	20.23022652	19.84045029	14.81171417	16.72637939	15.48234272
0.484735154	0.205923557	O60306	AQR_HUMAN	AQR	RNA helicase aquarius	Color2 [DarkGray]	1	4		24.94055748	24.2606926	24.10948563	24.5926342	24.65403366	24.54037857
0.856811478	-5.306735277	O60318	GANP_HUMAN	MCM3AP	Germinal-center associated nuclear protein	Color2 [DarkGray]	1	4		16.05599785	25.1487999	25.02749252	14.48585033	16.13435745	15.98287201
2.19925482	-0.560602188	O60341;O60341-2	KDM1A_HUMAN	KDM1A	Lysine-specific histone demethylase 1A	Color2 [DarkGray]	1	4		21.416996	21.93156815	21.82298851	21.35380173	21.25349617	21.18857956
1.767361922	-0.434459209	O60427	FADS1_HUMAN	FADS1	Acyl-CoA (8-3)-desaturase	Color2 [DarkGray]	1	4		23.15189934	23.35110664	23.23169136	23.05755043	22.80734825	22.90058136
2.959243203	-3.414688587	O60476	MA1A2_HUMAN	MAN1A2	Mannosyl-oligosaccharide 1,2-alpha-mannosidase IB	Color2 [DarkGray]	1	4		20.10789108	18.30986404	20.68002892	16.95153236	16.43248177	16.60401344
3.605270885	-0.943967342	O60488;O60488-2	ACSL4_HUMAN	ACSL4	Long-chain-fatty-acid--CoA ligase 4	Color2 [DarkGray]	1	4		25.08537483	25.28559685	25.57542419	24.51050758	24.46762085	24.33756065
0.241053431	-1.307355165	O60493	SNX3_HUMAN	SNX3	Sorting nexin-3	Color2 [DarkGray]	1	4		15.8742609	22.2877121	21.62310219	21.27639771	16.96201324	22.48492813
1.033017972	0.918215275	O60500;O60500-2	NPHN_HUMAN	NPHS1	Nephrin	Color2 [DarkGray]	1	4		17.95630836	16.89127159	15.75983429	17.66880798	17.64210129	17.62636566
0.734443819	0.314434052	O60506	HNRPQ_HUMAN	SYNCRIP	Heterogeneous nuclear ribonucleoprotein Q	Color2 [DarkGray]	1	4		29.55910301	28.71620369	28.74213982	29.26695824	29.32173729	29.24898148
2.099573078	0.334242344	O60508	PRP17_HUMAN	CDC40	Pre-mRNA-processing factor 17	Color2 [DarkGray]	1	4		24.07724571	23.99334526	23.73892403	24.2606926	24.35110664	24.2606926
0.957889566	-3.604290247	O60563	CCNT1_HUMAN	CCNT1	Cyclin-T1	Color2 [DarkGray]	1	4		22.33756065	23.02242279	22.7202549	22.26212692	14.98906994	22.51171494
0.215866769	0.08604002	O60568	PLOD3_HUMAN	PLOD3	Multifunctional procollagen lysine hydroxylase and glycosyltransferase LH3	Color2 [DarkGray]	1	4		23.55215454	23.14724731	23.16882706	23.48000526	23.73892403	23.22582245
0.028542619	0.04774332	O60573	IF4E2_HUMAN	EIF4E2	Eukaryotic translation initiation factor 4E type 2	Color2 [DarkGray]	1	4		21.50688171	24.05258369	23.29614067	22.91159439	23.02749252	23.20060158
0.989952019	0.342295647	O60610;O60610-2;O60610-3	DIAP1_HUMAN	DIAPH1	Protein diaphanous homolog 1	Color2 [DarkGray]	1	4		20.99507141	21.247715	21.18252945	21.31007957	21.59605217	21.09506798
2.138930678	-0.985393047	O60613	SEP15_HUMAN	SELENOF	Selenoprotein F	Color2 [DarkGray]	1	4		24.41053963	23.71816444	23.32388687	22.87455177	22.90793228	23.09184265
0.289059987	0.162158489	O60664;O60664-3;O60664-4	PLIN3_HUMAN	PLIN3	Perilipin-3	Color2 [DarkGray]	1	4		22.61638641	23.32388687	23.26785278	23.55215454	23.36452866	23.0122261
0.157491098	0.099051476	O60684	IMA7_HUMAN	KPNA6	Importin subunit alpha-7	Color2 [DarkGray]	1	4		22.53564072	23.22729111	23.57542419	23.45512962	23.00024033	23.13163376
1.204399539	-0.828679562	O60701	UGDH_HUMAN	UGDH	UDP-glucose 6-dehydrogenase	Color2 [DarkGray]	1	4		21.17035484	22.54274178	22.52372742	21.416996	21.04260063	21.1332016
0.109585439	0.078138828	O60716-10;O60716-11;O60716-12;O60716-13;O60716-14;O60716-15;O60716-16;O60716-9	CTND1_HUMAN	CTNND1	Isoform of O60716, Isoform 2AB of Catenin delta-1	Color2 [DarkGray]	1	4		17.97109795	18.95687866	18.7431736	18.61862946	18.50712967	18.82851791
0.368967141	1.071576595	O60725	ICMT_HUMAN	ICMT	Protein-S-isoprenylcysteine O-methyltransferase	Color2 [DarkGray]	1	4		16.25841141	19.75251198	15.53793526	19.10530472	19.59959412	16.28924179
0.32083858	0.164205551	O60762	DPM1_HUMAN	DPM1	Dolichol-phosphate mannosyltransferase subunit 1	Color2 [DarkGray]	1	4		22.43237114	22.44505882	22.41183281	23.09022903	22.55917549	22.78954887
1.372668589	0.22170496	O60763;O60763-2	USO1_HUMAN	USO1	General vesicular transport factor p115	Color2 [DarkGray]	1	4		22.64306259	22.91342163	23.04092979	23.11584854	23.09667587	23.0625
0.338937092	-1.566812992	O60783	RT14_HUMAN	MRPS14	Small ribosomal subunit protein uS14m	Color2 [DarkGray]	1	4		16.89950371	21.71816444	21.99507141	15.49642563	21.37517548	21.86891365
1.54076853	-0.685297489	O60828;O60828-2;O60828-4;O60828-5	PQBP1_HUMAN	PQBP1	Polyglutamine-binding protein 1	Color2 [DarkGray]	1	4		23.19008827	22.29893875	22.14569283	21.75531769	21.8839016	21.71816444
1.222706022	0.372897625	O60832	DKC1_HUMAN	DKC1	H/ACA ribonucleoprotein complex subunit DKC1	Color2 [DarkGray]	1	4		25.39100075	24.82395935	24.83364296	25.28206635	25.42342186	25.24263573
1.964015869	0.606398106	O60841	IF2P_HUMAN	EIF5B	Eukaryotic translation initiation factor 5B	Color2 [DarkGray]	1	4		21.85756874	22.36452866	22.45261955	22.8190937	22.70767212	22.94770813
0.118219671	-0.094786167	O60884	DNJA2_HUMAN	DNAJA2	DnaJ homolog subfamily A member 2	Color2 [DarkGray]	1	4		22.64306259	23.91342163	23.60964012	23.55215454	23.28206635	23.28206635
1.036931253	-2.19658947	O60885	BRD4_HUMAN	BRD4	Bromodomain-containing protein 4	Color2 [DarkGray]	1	4		22.05258369	22.76749229	22.57773209	17.13079834	20.77956581	21.65839958
0.3666694	-0.617455006	O60888-3	CUTA_HUMAN	CUTA	Isoform of O60888, Isoform C of Protein CutA	Color2 [DarkGray]	1	4		21.85376549	24.76951218	24.55800819	22.81127357	23.56383705	23.42981911
0.848884189	-2.275124073	O75027;O75027-2	ABCB7_HUMAN	ABCB7	Iron-sulfur clusters transporter ABCB7, mitochondrial	Color2 [DarkGray]	1	4		16.6967144	20.32113457	20.7875576	17.13015366	16.31286621	20.01563263
4.980985576	-6.852426291	O75064	DEN4B_HUMAN	DENND4B	DENN domain-containing protein 4B	Color2 [DarkGray]	1	4		22.68002892	22.89319229	23.14102173	14.98197937	16.79019356	15.31153011
0.145879821	0.318546772	O75116	ROCK2_HUMAN	ROCK2	Rho-associated protein kinase 2	Color2 [DarkGray]	1	4		16.91210938	20.06907272	20.37517548	19.23120499	19.62059021	19.76520348
2.076473543	-4.074218273	O75128;O75128-2;O75128-3;O75128-7	COBL_HUMAN	COBL	Protein cordon-bleu	Color2 [DarkGray]	1	4		17.03482246	21.17645645	21.0625	15.73183441	16.10630798	16.62196922
0.638898257	0.179283619	O75152	ZC11A_HUMAN	ZC3H11A	Zinc finger CCCH domain-containing protein 11A	Color2 [DarkGray]	1	4		24.71292877	24.29614067	24.23169136	24.38442802	24.67572975	24.52850342
1.353137587	0.414576054	O75153	CLU_HUMAN	CLUH	Clustered mitochondria protein homolog	Color2 [DarkGray]	1	4		20.34299469	20.31007957	20.26499176	20.75531769	20.51653099	20.95304871
0.785580283	-2.197621107	O75165	DJC13_HUMAN	DNAJC13	DnaJ homolog subfamily C member 13	Color2 [DarkGray]	1	4		16.52613449	20.25349617	20.44758415	20.08212852	15.80300331	15.90343189
1.234860267	-1.886691093	O75177-2	CREST_HUMAN	SS18L1	Isoform of O75177, Isoform 2 of Calcium-responsive transactivator	Color2 [DarkGray]	1	4		17.6292057	20.18252945	18.14560318	15.54332352	17.46730614	16.02862358
0.608850139	1.509631634	O75179;O75179-2;O75179-6	ANR17_HUMAN	ANKRD17	Ankyrin repeat domain-containing protein 17	Color2 [DarkGray]	1	4		16.4824295	21.21845055	21.049263	21.23608017	21.24190903	21.54037857
0.358257889	1.349882603	O75190;O75190-2;O75190-3	DNJB6_HUMAN	DNAJB6	DnaJ homolog subfamily B member 6	Color2 [DarkGray]	1	4		16.3505764	22.93876457	22.59605217	22.38311005	22.94770813	22.14569283
0.025737841	-0.063651085	O75208	COQ9_HUMAN	COQ9	Ubiquinone biosynthesis protein COQ9, mitochondrial	Color2 [DarkGray]	1	4		21.0625	24.42342186	24.17949677	23.64306259	23.60964012	23.57542419
0.193493608	0.176714897	O75306	NDUS2_HUMAN	NDUFS2	NADH dehydrogenase [ubiquinone] iron-sulfur protein 2, mitochondrial	Color2 [DarkGray]	1	4		20.84995461	22.00881195	22.15499115	21.90976334	22.06907272	22.18252945
0.207679545	0.069143295	O75319	DUS11_HUMAN	DUSP11	RNA/RNP complex-1-interacting phosphatase	Color2 [DarkGray]	1	4		24.59832573	24.22434998	24.16422844	24.37119102	24.53445244	24.1487999
0.529763878	1.46529007	O75326;O75326-2	SEM7A_HUMAN	SEMA7A	Semaphorin-7A	Color2 [DarkGray]	1	4		16.65550613	21.70977783	21.79946518	22.01563263	21.23022652	22.07561493
2.526573711	1.565043449	O75340;O75340-2	PDCD6_HUMAN	PDCD6	Programmed cell death protein 6	Color2 [DarkGray]	1	4		22.50930023	23.56383705	22.71187782	24.03590584	24.1487999	24.65403366
0.937264636	-0.210026264	O75352;O75352-2	MPU1_HUMAN	MPDU1	Mannose-P-dolichol utilization defect 1 protein	Color2 [DarkGray]	1	4		22.56150818	22.56150818	22.90793228	22.70345497	22.47753716	22.44252968
0.648520243	-0.475984573	O75367;O75367-1;O75367-3	H2AY_HUMAN	MACROH2A1	Core histone macro-H2A.1	Color2 [DarkGray]	1	4		25.55508423	27.16997337	26.78954887	26.15460396	26.0484314	26.05465508
0.668950819	-0.309545994	O75369-8	FLNB_HUMAN	FLNB	Isoform of O75369, Isoform 8 of Filamin-B	Color2 [DarkGray]	1	4		24.11743546	24.87173462	24.83845901	24.17949677	24.06907272	24.46138954
0.815705589	-2.287501812	O75380	NDUS6_HUMAN	NDUFS6	NADH dehydrogenase [ubiquinone] iron-sulfur protein 6, mitochondrial	Color2 [DarkGray]	1	4		17.04184723	20.83460617	20.45763779	20.56383705	16.96031761	16.51413918
1.991106859	-4.720794916	O75381;O75381-2	PEX14_HUMAN	PEX14	Peroxisomal membrane protein PEX14	Color2 [DarkGray]	1	4		20.7634449	21.84995461	22.07561493	16.22470856	15.0044241	20.60059547
0.846667905	-1.739975452	O75390	CISY_HUMAN	CS	Citrate synthase, mitochondrial	Color2 [DarkGray]	1	4		22.50445747	21.16422844	21.31007957	21.35917473	20.58233261	20.90242195
3.421865013	1.070940018	O75396	SC22B_HUMAN	SEC22B	Vesicle-trafficking protein SEC22b	Color2 [DarkGray]	1	4		27.2624855	26.71292877	26.6320076	27.87408257	28.0964756	27.90884781
0.385242665	1.210420132	O75438	NDUB1_HUMAN	NDUFB1	NADH dehydrogenase [ubiquinone] 1 beta subcomplex subunit 1	Color2 [DarkGray]	1	4		16.91156387	22.66275215	21.9916153	21.90609741	22.45261955	22.24190903
5.783588425	-5.53178668	O75439	MPPB_HUMAN	PMPCB	Mitochondrial-processing peptidase subunit beta	Color2 [DarkGray]	1	4		21.6496563	21.68431664	22.43999672	16.64918518	15.79148769	16.12321663
1.155470863	-2.382680893	O75448	MED24_HUMAN	MED24	Mediator of RNA polymerase II transcription subunit 24	Color2 [DarkGray]	1	4		20.46762085	21.15807724	21.27639771	20.47753716	16.38951111	20.45763779
1.835445537	-5.600548029	O75475	PSIP1_HUMAN	PSIP1	PC4 and SFRS1-interacting protein	Color2 [DarkGray]	1	4		22.96190453	23.19008827	22.87455177	22.33483696	15.39207554	15.54074287
0.282396303	-1.087090492	O75477	ERLN1_HUMAN	ERLIN1	Erlin-1	Color2 [DarkGray]	1	4		17.14982224	21.53564072	21.6496563	20.61862946	20.416996	15.88265228
0.193863865	-0.203173161	O75489	NDUS3_HUMAN	NDUFS3	NADH dehydrogenase [ubiquinone] iron-sulfur protein 3, mitochondrial	Color2 [DarkGray]	1	4		23.23899651	24.51050758	24.75429916	24.5225296	23.71816444	24.37119102
1.599461748	0.880881786	O75494-3;O75494-6	SRS10_HUMAN	SRSF10	Isoform of O75494, Isoform 3 of Serine/arginine-rich splicing factor 10	Color2 [DarkGray]	1	4		28.45512962	27.08131599	27.57542419	28.58262062	28.36202049	28.65608215
2.989823668	-1.609667778	O75521	ECI2_HUMAN	ECI2	Enoyl-CoA delta isomerase 2	Color2 [DarkGray]	1	4		22.46263885	23.31007957	23.31007957	21.33210564	21.86135864	21.13946152
0.319780217	0.128008842	O75530;O75530-2;O75530-3	EED_HUMAN	EED	Polycomb protein EED	Color2 [DarkGray]	1	4		22.54745483	22.59149361	22.32663155	22.39100075	22.26785278	22.86891365
0.703866485	0.239531994	O75533	SF3B1_HUMAN	SF3B1	Splicing factor 3B subunit 1	Color2 [DarkGray]	1	4		26.80193329	26.31527328	26.24807549	26.8263855	26.72598457	26.56819344
3.503215162	0.63208437	O75534;O75534-4	CSDE1_HUMAN	CSDE1	Cold shock domain-containing protein E1	Color2 [DarkGray]	1	4		23.25349617	23.04260063	22.86891365	23.59832573	23.66492271	23.67572975
3.481182803	0.932970047	O75569	PRKRA_HUMAN	PRKRA	Interferon-inducible double-stranded RNA-dependent protein kinase activator A	Color2 [DarkGray]	1	4		22.41441727	22.40405655	22.29333687	22.96543121	23.2228775	23.49228287
0.150322616	-0.354553699	O75586;O75586-2	MED6_HUMAN	MED6	Mediator of RNA polymerase II transcription subunit 6	Color2 [DarkGray]	1	4		16.99562073	20.67141724	20.52611732	19.19564629	19.59261513	19.34129524
0.601225962	1.039711475	O75600;O75600-2	KBL_HUMAN	GCAT	2-amino-3-ketobutyrate coenzyme A ligase, mitochondrial	Color2 [DarkGray]	1	4		21.38574409	24.85281372	24.546278	24.88576508	24.85281372	24.91342163
1.390395764	-1.159682274	O75607	NPM3_HUMAN	NPM3	Nucleoplasmin-3	Color2 [DarkGray]	1	4		21.54037857	23.00538826	22.48000526	21.38047028	21.59605217	21.68431664
0.348011406	-0.218941212	O75616	ERAL1_HUMAN	ERAL1	GTPase Era, mitochondrial	Color2 [DarkGray]	1	4		24.89041138	25.75684547	25.85281372	25.4582634	25.66220856	25.34095955
1.179496576	0.334534645	O75643	U520_HUMAN	SNRNP200	U5 small nuclear ribonucleoprotein 200 kDa helicase	Color2 [DarkGray]	1	4		26.6180687	26.06496811	26.02960014	26.50899696	26.65948868	26.49381065
0.286966847	0.512504101	O75683	SURF6_HUMAN	SURF6	Surfeit locus protein 6	Color2 [DarkGray]	1	4		24.37119102	22.02242279	22.05589676	24.01903152	23.57542419	22.35380173
0.305103084	0.040311813	O75691	UTP20_HUMAN	UTP20	Small subunit processome component 20 homolog	Color2 [DarkGray]	1	4		23.1126709	22.94055748	22.93156815	23.049263	22.93517113	23.0674324
0.579320467	0.34761858	O75694	NU155_HUMAN	NUP155	Nuclear pore complex protein Nup155	Color2 [DarkGray]	1	4		23.9583683	25.15653419	24.90884781	25.20209694	25.10549545	25.19460297
1.697914706	-3.775449514	O75695	XRP2_HUMAN	RP2	Protein XRP2	Color2 [DarkGray]	1	4		21.97070694	21.61862946	21.68002892	17.28731537	21.47258759	15.9985342
1.445817619	-0.673836231	O75718	CRTAP_HUMAN	CRTAP	Cartilage-associated protein	Color2 [DarkGray]	1	4		23.57542419	24.58118439	24.61526489	23.65403366	23.70767212	23.60964012
0.408096175	-0.681584835	O75787;O75787-2	RENR_HUMAN	ATP6AP2	Renin receptor	Color2 [DarkGray]	1	4		21.8839016	24.77956581	24.86230659	23.39100075	23.48000526	23.48000526
6.661440749	5.893370628	O75817	POP7_HUMAN	POP7	Ribonuclease P protein subunit p20	Color2 [DarkGray]	1	4		16.50320816	17.07414436	17.08592606	23.26785278	22.5731144	22.97596359
1.049341251	2.160764694	O75820-2	ZN189_HUMAN	ZNF189	Isoform of O75820, Isoform 2 of Zinc finger protein 189	Color2 [DarkGray]	1	4		19.52031136	15.06413269	19.13079262	19.38397408	19.9230423	19.97421265
0.09139773	0.032392502	O75821	EIF3G_HUMAN	EIF3G	Eukaryotic translation initiation factor 3 subunit G	Color2 [DarkGray]	1	4		22.97070694	23.032547	23.40405655	23.06085205	23.04426956	23.33756065
0.371642671	-0.447225571	O75822	EIF3J_HUMAN	EIF3J	Eukaryotic translation initiation factor 3 subunit J	Color2 [DarkGray]	1	4		21.23608017	23.29614067	23.14258003	21.90609741	22.05920219	22.39623642
1.288826337	-0.212727547	O75844	FACE1_HUMAN	ZMPSTE24	CAAX prenyl protease 1 homolog	Color2 [DarkGray]	1	4		22.94234848	23.26785278	23.29614067	23.02917862	22.89689064	22.94055748
0.44810379	-1.349784374	O75874	IDHC_HUMAN	IDH1	Isocitrate dehydrogenase [NADP] cytoplasmic	Color2 [DarkGray]	1	4		16.8312397	20.4873848	19.81836891	16.57471085	16.29323578	19.45877647
4.986238527	-4.248946667	O75909;O75909-4	CCNK_HUMAN	CCNK	Cyclin-K	Color2 [DarkGray]	1	4		20.49716568	21.17035484	21.15807724	16.23616982	17.41209984	16.8657093
0.299830056	1.248992443	O75911	DHRS3_HUMAN	DHRS3	Short-chain dehydrogenase/reductase 3	Color2 [DarkGray]	1	4		16.07623291	22.54980659	23.19309998	22.24190903	22.51893425	22.68431664
0.616490312	0.26820755	O75915	PRAF3_HUMAN	ARL6IP5	PRA1 family protein 3	Color2 [DarkGray]	1	4		24.12533951	23.48000526	23.32388687	23.88576508	24.1487999	23.75938797
0.429570414	0.873929501	O75925	PIAS1_HUMAN	PIAS1	E3 SUMO-protein ligase PIAS1	Color2 [DarkGray]	1	4		18.24745369	22.07234764	21.80734825	21.55917549	21.54980659	21.97421265
1.420597238	-0.327833652	O75934	SPF27_HUMAN	BCAS2	Pre-mRNA-splicing factor SPF27	Color2 [DarkGray]	1	4		25.31354332	24.89504242	24.89966011	24.65403366	24.68110275	24.5225296
0.191891321	0.695000172	O75937	DNJC8_HUMAN	DNAJC8	DnaJ homolog subfamily C member 8	Color2 [DarkGray]	1	4		17.92756653	16.34827805	20.37517548	20.64526367	16.65599251	20.52611732
0.266307925	1.206161499	O75947	ATP5H_HUMAN	ATP5PD	ATP synthase subunit d, mitochondrial	Color2 [DarkGray]	1	4		17.01495552	24.42981911	24.24626541	24.04426956	23.44252968	23.78954887
3.208243244	-1.144512177	O75955	FLOT1_HUMAN	FLOT1	Flotillin-1	Color2 [DarkGray]	1	4		21.62310219	21.75123596	21.67572975	20.1332016	20.93876457	20.38574409
0.012731901	0.017780066	O75962;O75962-2	TRIO_HUMAN	TRIO	Triple functional domain protein	Color2 [DarkGray]	1	4		16.79336357	16.59671593	16.83730698	15.94615746	15.99165821	17.89918518
0.365946178	0.46038866	O75964	ATP5L_HUMAN	ATP5MG	ATP synthase subunit g, mitochondrial	Color2 [DarkGray]	1	4		23.29614067	25.44569016	25.23534966	25.70767212	24.93156815	25.45512962
1.276847973	0.301263332	O75976	CBPD_HUMAN	CPD	Carboxypeptidase D	Color2 [DarkGray]	1	4		21.62310219	21.52133179	21.24190903	21.90242195	21.94948959	21.80341148
3.482088324	1.189080238	O76021	RL1D1_HUMAN	RSL1D1	Ribosomal L1 domain-containing protein 1	Color2 [DarkGray]	1	4		27.16997337	26.6458149	26.54921913	27.94837761	27.89735222	27.90884781
2.220562015	-1.68674612	O76031	CLPX_HUMAN	CLPX	ATP-dependent Clp protease ATP-binding subunit clpX-like, mitochondrial	Color2 [DarkGray]	1	4		24.33756065	26.01051903	25.88110352	23.78954887	23.90426064	23.9671917
1.195510849	-1.213731289	O76070	SYUG_HUMAN	SNCG	Gamma-synuclein	Color2 [DarkGray]	1	4		16.14568901	17.97885513	17.94027328	16.78618622	16.28977013	15.62965202
0.02545931	0.124418736	O76071	CIAO1_HUMAN	CIAO1	Probable cytosolic iron-sulfur protein assembly protein CIAO1	Color2 [DarkGray]	1	4		16.92074394	23.78954887	23.40405655	21.9207077	21.75123596	22.39623642
0.03100026	0.029620171	O76094	SRP72_HUMAN	SRP72	Signal recognition particle subunit SRP72	Color2 [DarkGray]	1	4		22.54745483	23.84804535	23.76951218	23.51653099	23.37782478	23.62086868
4.063421762	4.547540665	O94761	RECQ4_HUMAN	RECQL4	ATP-dependent DNA helicase Q4	Color2 [DarkGray]	1	4		17.68804169	16.68998146	15.62375641	20.68002892	21.20060158	21.00881195
0.336057481	-0.165097237	O94776	MTA2_HUMAN	MTA2	Metastasis-associated protein MTA2	Color2 [DarkGray]	1	4		23.51653099	24.32388687	24.12533951	23.59832573	23.98468018	23.83845901
1.099220041	2.391619682	O94805	ACL6B_HUMAN	ACTL6B	Actin-like protein 6B	Color2 [DarkGray]	1	4		16.47013283	17.38516617	19.27994156	20.64526367	17.03284073	20.7055645
0.582140623	-0.074343204	O94826	TOM70_HUMAN	TOMM70	Mitochondrial import receptor subunit TOM70	Color2 [DarkGray]	1	4		22.30730247	22.21549034	22.31561852	22.34570503	22.25925636	22.19159508
0.159960616	-0.704965591	O94842;O94842-2;O94842-3	TOX4_HUMAN	TOX4	TOX high mobility group box family member 4	Color2 [DarkGray]	1	4		16.98556519	23.9225235	23.64306259	21.22434998	21.42213821	21.39623642
2.045074822	4.587241173	O94855;O94855-2	SC24D_HUMAN	SEC24D	Protein transport protein Sec24D	Color2 [DarkGray]	1	4		17.3537426	17.30496788	16.34521294	22.31561852	22.688591	23.05589676
1.134926354	-0.64293766	O94874	UFL1_HUMAN	UFL1	E3 UFM1-protein ligase 1	Color2 [DarkGray]	1	4		22.30730247	23.28206635	23.60964012	22.41183281	22.6408596	22.61638641
3.905396651	-4.695442677	O94875-12;O94875-9	SRBS2_HUMAN	SORBS2	Isoform of O94875, Isoform 12 of Sorbin and SH3 domain-containing protein 2	Color2 [DarkGray]	1	4		21.87267494	21.8839016	21.8839016	16.75100517	17.72824097	18.39006042
1.536312686	2.750396252	O94888	UBXN7_HUMAN	UBXN7	UBX domain-containing protein 7	Color2 [DarkGray]	1	4		16.52568626	17.71531105	16.54726601	19.80046463	16.81100273	20.27639771
0.137262485	-0.690817118	O94905	ERLN2_HUMAN	ERLIN2	Erlin-2	Color2 [DarkGray]	1	4		17.42404556	22.03590584	22.29052734	21.70977783	21.55449867	21.86135864
0.429613475	0.804436207	O94906	PRP6_HUMAN	PRPF6	Pre-mRNA-processing factor 6	Color2 [DarkGray]	1	4		24.40405655	27.45512962	27.85043144	27.9814167	27.6458149	27.56819344
0.788024282	-0.531071663	O94913	PCF11_HUMAN	PCF11	Pre-mRNA cleavage complex 2 protein Pcf11	Color2 [DarkGray]	1	4		21.35380173	22.86135864	22.26499176	21.47258759	21.88016891	21.66709137
1.004083661	-3.312700272	O94925-3	GLSK_HUMAN	GLS	Isoform of O94925, Isoform 3 of Glutaminase kidney isoform, mitochondrial	Color2 [DarkGray]	1	4		24.65948868	24.89041138	25.21326637	16.62920189	23.20209694	23.24481392
0.421293936	1.61149931	O94952;O94952-1	FBX21_HUMAN	FBXO21	F-box only protein 21	Color2 [DarkGray]	1	4		15.93932152	17.56480026	20.38574409	21.6971035	15.96035194	21.30452156
0.437282758	-1.438156605	O94973	AP2A2_HUMAN	AP2A2	AP-2 complex subunit alpha-2	Color2 [DarkGray]	1	4		21.86891365	22.30730247	21.99851799	21.98815155	16.27190399	22.18555832
2.721490071	1.030261993	O94979-9	SC31A_HUMAN	SEC31A	Isoform of O94979, Isoform 9 of Protein transport protein Sec31A	Color2 [DarkGray]	1	4		23.31007957	23.39100075	23.0375824	23.90426064	23.94948959	24.37782478
0.128995044	0.341705799	O95049;O95049-3;O95049-4	ZO3_HUMAN	TJP3	Tight junction protein ZO-3	Color2 [DarkGray]	1	4		17.80493164	16.41730309	18.25005341	18.89226913	17.21002769	15.63598442
0.470785662	0.232047558	O95070	YIF1A_HUMAN	YIF1A	Protein YIF1A	Color2 [DarkGray]	1	4		27.15073776	26.81421089	26.3066082	26.80193329	27.32388687	26.71292877
2.29431355	0.494557858	O95071;O95071-2	UBR5_HUMAN	UBR5	E3 ubiquitin-protein ligase UBR5	Color2 [DarkGray]	1	4		21.75938797	21.85376549	21.52611732	22.14569283	22.11108017	22.08537483
1.833377894	-0.6776824	O95084;O95084-2	PRS23_HUMAN	PRSS23	Serine protease 23	Color2 [DarkGray]	1	4		23.42981911	24.17188263	23.93156815	22.88762474	23.50445747	23.15035057
1.138691607	-3.077048779	O95140	MFN2_HUMAN	MFN2	Mitofusin-2	Color2 [DarkGray]	1	4		17.89423752	21.04260063	21.8764267	16.48386383	20.7055645	17.03168869
5.736174418	-6.059070587	O95159	ZFPL1_HUMAN	ZFPL1	Zinc finger protein-like 1	Color2 [DarkGray]	1	4		22.49472618	21.9916153	21.76749229	16.14202118	15.93936253	15.41128635
2.334017084	-1.555764198	O95170	CDRT1_HUMAN	FBXW10B	F-box and WD repeat domain containing protein 10B	Color2 [DarkGray]	1	4		17.66807556	17.83854485	17.75185776	15.51564693	16.64751625	15.5795393
0.850998061	2.297632694	O95197-5;O95197-6	RTN3_HUMAN	RTN3	Isoform of O95197, Isoform 5 of Reticulon-3	Color2 [DarkGray]	1	4		21.27070618	16.23344994	17.66756439	21.86135864	20.99507141	21.65403366
0.374747914	0.119383812	O95197;O95197-2;O95197-7	RTN3_HUMAN	RTN3	Reticulon-3	Color2 [DarkGray]	1	4		22.96366882	23.17035484	23.416996	23.33756065	23.57542419	23.32388687
0.172203525	0.046709061	O95202	LETM1_HUMAN	LETM1	Mitochondrial proton/calcium exchanger protein	Color2 [DarkGray]	1	4		23.36452866	23.28206635	23.67572975	23.64306259	23.49228287	23.44252968
4.602513115	-1.920145512	O95232	LC7L3_HUMAN	LUC7L3	Luc7-like protein 3	Color2 [DarkGray]	1	4		23.15035057	23.55215454	23.31007957	21.10149384	21.25349617	21.60059547
1.298313045	-3.135413647	O95235	KI20A_HUMAN	KIF20A	Kinesin-like protein KIF20A	Color2 [DarkGray]	1	4		16.19296265	20.86514091	20.9671917	17.75234604	17.00502396	15.67967796
0.50794568	1.38956666	O95243;O95243-2;O95243-3;O95243-5	MBD4_HUMAN	MBD4	Methyl-CpG-binding domain protein 4	Color2 [DarkGray]	1	4		15.80487537	20.77152824	20.79550743	20.4873848	21.02917862	20.84230042
0.709813751	1.007921457	O95248;O95248-4;O95248-5	MTMR5_HUMAN	SBF1	Myotubularin-related protein 5	Color2 [DarkGray]	1	4		15.29025745	18.24930763	17.68049622	18.42873192	17.99635124	18.4676857
3.700392165	-1.109800339	O95274	LYPD3_HUMAN	LYPD3	Ly6/PLAUR domain-containing protein 3	Color2 [DarkGray]	1	4		22.21549034	22.38047028	22.63422585	21.42726326	21.31007957	21.56383705
0.724660164	-0.31231451	O95292	VAPB_HUMAN	VAPB	Vesicle-associated membrane protein-associated protein B/C	Color2 [DarkGray]	1	4		22.60059547	22.46014023	23.20955276	22.34840775	22.40145493	22.34299469
0.010517431	-0.043522835	O95295	SNAPN_HUMAN	SNAPIN	SNARE-associated protein Snapin	Color2 [DarkGray]	1	4		16.81762886	22.55449867	22.03590584	20.35380173	21.37517548	20.75531769
0.027388128	-0.087545395	O95299	NDUAA_HUMAN	NDUFA10	NADH dehydrogenase [ubiquinone] 1 alpha subcomplex subunit 10, mitochondrial	Color2 [DarkGray]	1	4		22.04593468	26.39263916	26.41538429	25.12927628	25.37451172	25.19084167
1.414994243	-0.658716679	O95302;O95302-3	FKBP9_HUMAN	FKBP9	Peptidyl-prolyl cis-trans isomerase FKBP9	Color2 [DarkGray]	1	4		24.42342186	23.36452866	23.64306259	22.93156815	23.21845055	23.16422844
1.468985718	-0.650013447	O95319;O95319-2;O95319-3;O95319-4;O95319-5	CELF2_HUMAN	CELF2	CUGBP Elav-like family member 2	Color2 [DarkGray]	1	4		17.4887352	17.34692001	16.56805801	16.39105988	16.54088402	16.66140175
1.193404205	2.561190128	O95340;O95340-2	PAPS2_HUMAN	PAPSS2	Bifunctional 3'-phosphoadenosine 5'-phosphosulfate synthase 2	Color2 [DarkGray]	1	4		17.12405396	15.21770668	19.48031998	20.51653099	20.54510117	20.29893875
0.200498932	-0.932073593	O95347;O95347-2	SMC2_HUMAN	SMC2	Structural maintenance of chromosomes protein 2	Color2 [DarkGray]	1	4		17.39046097	20.61862946	21.05589676	21.80734825	17.21619415	21.88016891
2.818964933	1.326833725	O95363	SYFM_HUMAN	FARS2	Phenylalanine--tRNA ligase, mitochondrial	Color2 [DarkGray]	1	4		24.85281372	25.53445244	25.11346626	26.4056797	26.05465508	26.86230659
0.344692011	0.148180485	O95365	ZBT7A_HUMAN	ZBTB7A	Zinc finger and BTB domain-containing protein 7A	Color2 [DarkGray]	1	4		23.58691978	24.38442802	24.31007957	24.28206635	24.31699944	24.25349617
0.008912483	0.001328468	O95373	IPO7_HUMAN	IPO7	Importin-7	Color2 [DarkGray]	1	4		23.17188263	23.28206635	23.25205231	23.33756065	23.17949677	23.20806503
0.229073711	-0.530711651	O95377	CXB5_HUMAN	GJB5	Gap junction beta-5 protein	Color2 [DarkGray]	1	4		17.68978882	20.32113457	19.74802399	19.02233505	19.29715157	20.15807724
0.812054408	0.495296955	O95391	SLU7_HUMAN	SLU7	Pre-mRNA-splicing factor SLU7	Color2 [DarkGray]	1	4		22.47506523	21.99851799	21.44252968	22.18555832	21.92795753	22.76141739
1.973785921	-4.834110975	O95400	CD2B2_HUMAN	CD2BP2	CD2 antigen cytoplasmic tail-binding protein 2	Color2 [DarkGray]	1	4		22.02242279	22.5731144	22.2877121	15.72228527	21.40665436	16.26213455
1.169967549	-1.229718685	O95428	PPN_HUMAN	PAPLN	Papilin	Color2 [DarkGray]	1	4		22.39623642	20.43745995	20.92433739	21.16422844	19.89897728	19.71297073
0.432623729	0.327738285	O95429;O95429-2	BAG4_HUMAN	BAG4	BAG family molecular chaperone regulator 4	Color2 [DarkGray]	1	4		25.17569542	23.93156815	23.75938797	24.47382736	24.5926342	24.42342186
0.83918863	-2.908854246	O95433	AHSA1_HUMAN	AHSA1	Activator of 90 kDa heat shock protein ATPase homolog 1	Color2 [DarkGray]	1	4		21.31007957	21.98119926	21.6320076	15.08061504	21.85756874	16.72457123
0.18885953	0.083681107	O95478	NSA2_HUMAN	NSA2	Ribosome biogenesis protein NSA2 homolog	Color2 [DarkGray]	1	4		25.17188263	25.29263496	25.00624466	25.41053963	24.74406624	25.44252968
3.209445838	0.826713085	O95486	SC24A_HUMAN	SEC24A	Protein transport protein Sec24A	Color2 [DarkGray]	1	4		22.86891365	22.69498062	22.34028053	23.37782478	23.59832573	23.54037857
5.435721777	1.640231133	O95487;O95487-2;O95487-3	SC24B_HUMAN	SEC24B	Protein transport protein Sec24B	Color2 [DarkGray]	1	4		23.416996	23.16422844	23.01733398	24.73892403	24.8190937	24.99334526
5.75297136	-5.180321693	O95562	SFT2B_HUMAN	SFT2D2	Vesicle transport protein SFT2B	Color2 [DarkGray]	1	4		21.80734825	21.0886116	20.67141724	15.90332317	15.8813324	16.36941147
4.953407722	-5.626920223	O95571	ETHE1_HUMAN	ETHE1	Persulfide dioxygenase ETHE1, mitochondrial	Color2 [DarkGray]	1	4		22.09506798	22.67788124	22.60964012	17.36437988	15.85842323	17.64768219
0.376734952	-0.717025757	O95602	RPA1_HUMAN	POLR1A	DNA-directed RNA polymerase I subunit RPA1	Color2 [DarkGray]	1	4		23.23461914	23.36452866	20.72234154	20.63644028	22.77756119	22.75531769
0.934472502	-2.281053066	O95633-2	FSTL3_HUMAN	FSTL3	Isoform of O95633, Isoform 2 of Follistatin-related protein 3	Color2 [DarkGray]	1	4		21.92433739	22.51653099	22.33756065	21.27639771	21.17035484	16.30884171
0.40528808	0.10703373	O95639	CPSF4_HUMAN	CPSF4	Cleavage and polyadenylation specificity factor subunit 4	Color2 [DarkGray]	1	4		25.27497673	25.23534966	25.20209694	25.38442802	25.65403366	25.10549545
0.009432472	0.035411358	O95696-2	BRD1_HUMAN	BRD1	Isoform of O95696, Isoform 2 of Bromodomain-containing protein 1	Color2 [DarkGray]	1	4		16.44462013	20.7055645	20.51653099	17.06483459	20.23022652	20.36452866
0.257575156	-0.877607346	O95707	RPP29_HUMAN	POP4	Ribonuclease P protein subunit p29	Color2 [DarkGray]	1	4		20.67141724	21.74304008	21.47258759	22.02242279	16.4319706	21.9916153
0.978711492	2.061903954	O95747	OXSR1_HUMAN	OXSR1	Serine/threonine-protein kinase OSR1	Color2 [DarkGray]	1	4		18.16883659	17.13265419	16.11839485	19.93156815	19.93156815	16.19398308
1.055796942	0.365113258	O95758;O95758-5	PTBP3_HUMAN	PTBP3	Polypyrimidine tract-binding protein 3	Color2 [DarkGray]	1	4		23.76951218	24.51050758	24.29614067	24.62644958	24.63754654	24.67033577
1.333925321	0.380724907	O95777	LSM8_HUMAN	LSM8	U6 snRNA-associated Sm-like protein LSm8	Color2 [DarkGray]	1	4		21.81127357	21.5308857	21.12691689	21.75531769	22.00538826	21.79946518
3.569529788	0.542867184	O95782;O95782-2	AP2A1_HUMAN	AP2A1	AP-2 complex subunit alpha-1	Color2 [DarkGray]	1	4		22.52611732	22.72234154	22.45010376	23.08375168	23.24045372	23.10629463
0.377856927	1.323654652	O95793;O95793-2	STAU1_HUMAN	STAU1	Double-stranded RNA-binding protein Staufen homolog 1	Color2 [DarkGray]	1	4		16.03350258	20.88762474	16.93012619	20.63644028	16.88170242	20.90976334
1.034040966	-0.596904278	O95816	BAG2_HUMAN	BAG2	BAG family molecular chaperone regulator 2	Color2 [DarkGray]	1	4		23.91342163	25.0484314	24.84325981	24.07724571	24.1487999	24.23899651
1.122601926	-0.488724232	O95831;O95831-3	AIFM1_HUMAN	AIFM1	Apoptosis-inducing factor 1, mitochondrial	Color2 [DarkGray]	1	4		22.49228287	23.29614067	23.39100075	22.70767212	22.7634449	22.40665436
2.150733594	-5.761113882	O95870;O95870-2	ABHGA_HUMAN	ABHD16A	Phosphatidylserine lipase ABHD16A	Color2 [DarkGray]	1	4		18.70426559	24.06907272	24.41053963	18.13556671	16.786026	17.22730637
0.537521205	-0.474555016	O95881	TXD12_HUMAN	TXNDC12	Thioredoxin domain-containing protein 12	Color2 [DarkGray]	1	4		24.70767212	23.46762085	22.78556442	23.25205231	23.32388687	23.21252441
0.709390237	-0.232773304	O95900	TRUB2_HUMAN	TRUB2	Pseudouridylate synthase TRUB2, mitochondrial	Color2 [DarkGray]	1	4		24.01051903	24.62644958	24.51050758	24.23899651	24.28911972	24.20955276
0.412573463	-0.139959335	O95926	SYF2_HUMAN	SYF2	Pre-mRNA-splicing factor SYF2	Color2 [DarkGray]	1	4		23.58691978	23.13163376	23.35110664	22.97596359	23.26785278	23.09667587
0.966157452	-1.249450207	O95983;O95983-2	MBD3_HUMAN	MBD3	Methyl-CpG-binding domain protein 3	Color2 [DarkGray]	1	4		22.52133179	25.33415413	25.0484314	22.98468018	23.24481392	23.39100075
4.697132104	5.355630875	O95994	AGR2_HUMAN	AGR2	Anterior gradient protein 2 homolog	Color2 [DarkGray]	1	4		17.22016144	18.04546738	16.47525024	21.7875576	22.35380173	22.70133972
0.360893347	1.812873363	O95996-3	APCL_HUMAN	APC2	Isoform of O95996, Isoform 3 of Adenomatous polyposis coli protein 2	Color2 [DarkGray]	1	4		16.95212364	16.26641273	21.75123596	22.4873848	16.25553513	22.62533379
0.05239424	0.054260731	O96000	NDUBA_HUMAN	NDUFB10	NADH dehydrogenase [ubiquinone] 1 beta subcomplex subunit 10	Color2 [DarkGray]	1	4		23.50445747	24.92705345	25.06907272	24.72338295	24.58691978	24.62086868
1.112041603	0.276103497	O96005;O96005-4	CLPT1_HUMAN	CLPTM1	Putative lipid scramblase CLPTM1	Color2 [DarkGray]	1	4		22.40405655	22.6971035	22.66275215	23.12849045	22.67572975	22.87455177
0.159236472	0.170273304	O96008	TOM40_HUMAN	TOMM40	Mitochondrial import receptor subunit TOM40 homolog	Color2 [DarkGray]	1	4		22.54274178	24.00195885	24.24626541	24.17949677	23.52850342	23.79946518
4.160737714	0.800984383	O96019	ACL6A_HUMAN	ACTL6A	Actin-like protein 6A	Color2 [DarkGray]	1	4		25.46450806	25.12533951	25.19084167	26.07520676	26.06496811	26.06907272
3.131128509	-1.190218449	P00338;P00338-3	LDHA_HUMAN	LDHA	L-lactate dehydrogenase A chain	Color2 [DarkGray]	1	4		23.83845901	23.416996	23.416996	22.53564072	22.50688171	21.92433739
1.486349583	-0.390840054	P00367	DHE3_HUMAN	GLUD1	Glutamate dehydrogenase 1, mitochondrial	Color2 [DarkGray]	1	4		21.96366882	22.40924644	22.32937241	21.80341148	22.13633537	21.77555275
2.371855723	-0.732205391	P00387	NB5R3_HUMAN	CYB5R3	NADH-cytochrome b5 reductase 3	Color2 [DarkGray]	1	4		23.54037857	23.84804535	23.97596359	23.26785278	22.91159439	23.37782478
0.758125846	-3.522940397	P00403	COX2_HUMAN	MT-CO2	Cytochrome c oxidase subunit 2	Color2 [DarkGray]	1	4		17.24649239	22.88576508	22.66057777	23.32388687	15.76466656	16.65773964
0.48647491	0.299600601	P00450	CERU_HUMAN	CP	Ceruloplasmin	Color2 [DarkGray]	1	4		23.71816444	23.50445747	22.63422585	23.26785278	23.73892403	23.94055748
1.664485039	2.254361629	P00492	HPRT_HUMAN	HPRT1	Hypoxanthine-guanine phosphoribosyltransferase	Color2 [DarkGray]	1	4		17.16144371	16.47767448	15.67798805	16.72007179	19.4936142	19.14381981
2.157948979	-0.756768703	P00533	EGFR_HUMAN	EGFR	Epidermal growth factor receptor	Color2 [DarkGray]	1	4		21.35917473	20.73065567	20.83460617	20.14569283	19.89302826	20.4873848
2.152269278	-0.58841753	P00558	PGK1_HUMAN	PGK1	Phosphoglycerate kinase 1	Color2 [DarkGray]	1	4		23.9225235	23.8764267	23.85756874	23.39100075	23.0674324	23.18101311
1.175318455	2.608485699	P00746	CFAD_HUMAN	CFD	Complement factor D	Color2 [DarkGray]	1	4		16.26110458	20.20657539	16.03215218	20.60059547	20.60059547	21.11426163
3.913876702	-2.36146307	P00751	CFAB_HUMAN	CFB	Complement factor B	Color2 [DarkGray]	1	4		19.74132919	20.06907272	19.52206993	17.22154045	17.44005966	18.10348129
4.573243956	-4.300244331	P01024	CO3_HUMAN	C3	Complement C3	Color2 [DarkGray]	1	4		21.59605217	20.82687187	20.15807724	16.68119049	16.07439804	17.12516022
1.262795368	-3.508416653	P01111	RASN_HUMAN	NRAS	GTPase NRas	Color2 [DarkGray]	1	4		22.22729111	22.45261955	23.12533951	16.87264633	21.54510117	16.30027771
0.615016685	-0.172734261	P01130;P01130-4;P01130-5;P01130-6;P01130-3	LDLR_HUMAN	LDLR	Low-density lipoprotein receptor	Color2 [DarkGray]	1	4		21.08212852	20.59149361	20.66275215	20.54510117	20.38574409	20.6971035
0.805921989	1.139642239	P01566;P01568;P01571;P05014;P05015	IFN10_HUMAN;IFN16_HUMAN;IFN17_HUMAN;IFN21_HUMAN;IFNA4_HUMAN	IFNA10;IFNA16;IFNA17;IFNA21;IFNA4	Interferon alpha-10	Color2 [DarkGray]	1	4		19.38771439	16.7661972	17.64635468	19.47130013	19.2861824	19.65352058
4.779494984	-1.942516327	P02100;P69891;P69892	HBE_HUMAN;HBG1_HUMAN;HBG2_HUMAN	HBE1;HBG1;HBG2	Hemoglobin subunit epsilon	Color2 [DarkGray]	1	4		26.6180687	27.1213932	27.05051041	25.14102173	25.01478195	25.15267181
0.386957796	-1.776490927	P02533	K1C14_HUMAN	KRT14	Keratin, type I cytoskeletal 14	Color2 [DarkGray]	1	4		21.64526367	17.70644188	22.3698616	22.6028614	21.48246956	16.57670975
3.863482777	-1.470508575	P02545	LMNA_HUMAN	LMNA	Prelamin-A/C	Color2 [DarkGray]	1	4		26.55946732	27.1213932	27.1114769	25.39427567	25.546278	25.58118439
1.537209716	-4.261670113	P02647	APOA1_HUMAN	APOA1	Apolipoprotein A-I	Color2 [DarkGray]	1	4		16.15241051	21.86135864	22.03590584	15.85266399	16.11626625	15.95337963
2.443068497	-0.960496426	P02656	APOC3_HUMAN	APOC3	Apolipoprotein C-III	Color2 [DarkGray]	1	4		22.21845055	22.62756157	22.72234154	21.89133835	21.58233261	21.28206635
1.969748141	-3.033547401	P02679;P02679-2	FIBG_HUMAN	FGG	Fibrinogen gamma chain	Color2 [DarkGray]	1	4		16.74116707	20.10789108	19.5395813	16.44296646	15.07322693	16.03746986
1.636129628	-2.632382154	P02765	FETUA_HUMAN	AHSG	Alpha-2-HS-glycoprotein	Color2 [DarkGray]	1	4		16.80822945	20.00195885	18.81818199	15.78045273	17.4217205	15.8659668
0.244454116	-0.17321682	P02768	ALBU_HUMAN	ALB	Albumin	Color2 [DarkGray]	1	4		27.6320076	27.49381065	26.4815464	26.7644577	27.35783386	27.02960014
0.027339315	0.027435303	P02787	TRFE_HUMAN	TF	Serotransferrin	Color2 [DarkGray]	1	4		25.05258369	24.89966011	23.62086868	24.23899651	24.8190937	24.64306259
6.549254804	-4.703637123	P03905	NU4M_HUMAN	MT-ND4	NADH-ubiquinone oxidoreductase chain 4	Color2 [DarkGray]	1	4		21.51171494	21.29333687	21.70133972	17.14327621	17.1139183	16.51244545
2.002824604	-6.030538082	P04004	VTNC_HUMAN	VTN	Vitronectin	Color2 [DarkGray]	1	4		25.33756065	25.47382736	25.20955276	22.38574409	16.20305061	21.7875576
0.386322292	-1.574094296	P04040	CATA_HUMAN	CAT	Catalase	Color2 [DarkGray]	1	4		16.70804214	21.46762085	21.80341148	21.40145493	16.53957176	20.73892403
0.997738651	2.950071812	P04049-2	RAF1_HUMAN	RAF1	Isoform of P04049, Isoform 2 of RAF proto-oncogene serine/threonine-protein kinase	Color2 [DarkGray]	1	4		18.00930405	18.30001068	17.02469635	22.29614067	21.84613228	16.07488441
0.82247777	-0.209930897	P04062	GBA1_HUMAN	GBA1	Lysosomal acid glucosylceramidase	Color2 [DarkGray]	1	4		21.17645645	21.75123596	21.44252968	21.29333687	21.30452156	21.29333687
4.396263673	-3.759521961	P04066	FUCO_HUMAN	FUCA1	Tissue alpha-L-fucosidase	Color2 [DarkGray]	1	4		20.60059547	20.60059547	20.32113457	16.47961617	17.18728638	15.92674446
1.062434241	-3.139877796	P04075	ALDOA_HUMAN	ALDOA	Fructose-bisphosphate aldolase A	Color2 [DarkGray]	1	4		23.77956581	23.28206635	23.29614067	20.68002892	23.37782478	21.41183281
0.689189004	-2.553454161	P04114	APOB_HUMAN	APOB	Apolipoprotein B-100	Color2 [DarkGray]	1	4		18.28442764	21.62310219	21.93876457	15.40054607	21.09506798	15.87654877
0.988597499	-1.371177673	P04156	PRIO_HUMAN	PRNP	Major prion protein	Color2 [DarkGray]	1	4		19.01652718	16.41912842	19.01309967	15.89512444	17.06012726	16.55268669
5.932019387	-7.284204245	P04179	SODM_HUMAN	SOD2	Superoxide dismutase [Mn], mitochondrial	Color2 [DarkGray]	1	4		22.26785278	23.15807724	23.02749252	15.55289268	15.12015438	16.43769836
0.02575594	-0.024275303	P04181	OAT_HUMAN	OAT	Ornithine aminotransferase, mitochondrial	Color2 [DarkGray]	1	4		22.75531769	23.89504242	24.01051903	23.59832573	23.72858238	23.77956581
0.742041135	-1.190695286	P04264	K2C1_HUMAN	KRT1	Keratin, type II cytoskeletal 1	Color2 [DarkGray]	1	4		27.16038704	25.62366104	27.62505531	27.21697044	26.39427567	25.48308372
0.614321951	0.972820759	P04278-2	SHBG_HUMAN	SHBG	Isoform of P04278, Isoform 2 of Sex hormone-binding globulin	Color2 [DarkGray]	1	4		16.77878571	17.7689209	16.77000809	18.29833603	19.18190002	18.29589462
0.114106826	-0.172896862	P04406-2	G3P_HUMAN	GAPDH	Isoform of P04406, Isoform 2 of Glyceraldehyde-3-phosphate dehydrogenase	Color2 [DarkGray]	1	4		24.02749252	26.28206635	26.07316399	25.57830811	25.44252968	25.3066082
0.158666745	0.768696308	P04632	CPNS1_HUMAN	CAPNS1	Calpain small subunit 1	Color2 [DarkGray]	1	4		17.30212593	24.71292877	24.66492271	23.65403366	23.6971035	23.49228287
2.643449146	-1.888341904	P04792	HSPB1_HUMAN	HSPB1	Heat shock protein beta-1	Color2 [DarkGray]	1	4		25.16038704	26.39754295	26.51803398	24.72858238	24.01903152	23.9671917
0.813106098	-0.118632793	P04843	RPN1_HUMAN	RPN1	Dolichyl-diphosphooligosaccharide--protein glycosyltransferase subunit 1	Color2 [DarkGray]	1	4		25.24263573	25.38113022	25.28206635	25.22802544	25.24626541	25.33073997
3.478278962	-0.636860847	P04844;P04844-2	RPN2_HUMAN	RPN2	Dolichyl-diphosphooligosaccharide--protein glycosyltransferase subunit 2	Color2 [DarkGray]	1	4		24.76951218	24.83845901	24.98032761	24.44884491	24.17188263	24.18706894
1.733007367	-1.408018589	P04920;P04920-2;P04920-3	B3A2_HUMAN	SLC4A2	Anion exchange protein 2	Color2 [DarkGray]	1	4		17.07607651	18.73470306	18.26011467	16.49221992	16.84980965	16.44012451
6.035398563	-0.601490974	P05023	AT1A1_HUMAN	ATP1A1	Sodium/potassium-transporting ATPase subunit alpha-1	Color2 [DarkGray]	1	4		25.43618965	25.33756065	25.43618965	24.81421089	24.81421089	24.74406624
0.931292778	-0.54794693	P05026;P05026-2	AT1B1_HUMAN	ATP1B1	Sodium/potassium-transporting ATPase subunit beta-1	Color2 [DarkGray]	1	4		22.29893875	22.40924644	22.82104301	22.55683899	21.40665436	22.33483696
0.769229992	-2.225610256	P05067-7;P05067-8	A4_HUMAN	APP	Isoform of P05067, Isoform L-APP733 of Amyloid-beta precursor protein	Color2 [DarkGray]	1	4		21.03590584	21.31007957	21.31561852	21.25349617	21.688591	17.3571701
0.01024206	-0.004677773	P05141	ADT2_HUMAN	SLC25A5	ADP/ATP translocase 2	Color2 [DarkGray]	1	4		25.98685074	26.4056797	26.67303467	26.48922348	26.37119102	26.41053963
0.22088042	0.390954256	P05154	IPSP_HUMAN	SERPINA5	Plasma serine protease inhibitor	Color2 [DarkGray]	1	4		17.52890015	17.35428429	15.5790453	16.8493576	16.11127663	18.59151459
1.992246096	-4.842630625	P05161	ISG15_HUMAN	ISG15	Ubiquitin-like protein ISG15	Color2 [DarkGray]	1	4		17.69565392	22.1332016	22.90426064	17.42660713	16.97497749	16.18849754
1.744890955	-0.401360989	P05198	IF2A_HUMAN	EIF2S1	Eukaryotic translation initiation factor 2 subunit 1	Color2 [DarkGray]	1	4		23.35110664	23.62086868	23.33756065	23.07724571	23.31007957	23.07234764
3.251191215	-1.686330795	P05362	ICAM1_HUMAN	ICAM1	Intercellular adhesion molecule 1	Color2 [DarkGray]	1	4		23.18404388	23.6320076	23.37782478	21.92433739	22.26212692	21.17035484
0.381368508	0.439816952	P05386	RLA1_HUMAN	RPLP1	Large ribosomal subunit protein P1	Color2 [DarkGray]	1	4		21.79153824	23.55215454	23.58691978	23.49228287	23.19460297	23.99334526
0.945298433	0.453635693	P05387	RLA2_HUMAN	RPLP2	Large ribosomal subunit protein P2	Color2 [DarkGray]	1	4		26.68645668	27.45512962	27.02960014	27.38278008	27.16038704	27.6458149
2.53975555	1.182973862	P05388	RLA0_HUMAN	RPLP0	Large ribosomal subunit protein uL10	Color2 [DarkGray]	1	4		26.10948563	26.75174713	26.88576508	27.52402496	27.40730286	27.98685074
2.539081026	0.648180008	P05455	LA_HUMAN	SSB	Lupus La protein	Color2 [DarkGray]	1	4		23.14102173	22.88576508	22.71607208	23.51653099	23.58691978	23.35110664
3.430296185	-5.16663003	P05496;P48201;Q06055;Q06055-2;Q06055-3	AT5G1_HUMAN;AT5G2_HUMAN;AT5G3_HUMAN	ATP5MC1;ATP5MC2;ATP5MC3	ATP synthase F(0) complex subunit C1, mitochondrial	Color2 [DarkGray]	1	4		21.04260063	20.95304871	22.90058136	15.79229259	16.85062981	15.803442
0.262856137	1.367514133	P05549-5	AP2A_HUMAN	TFAP2A	Isoform of P05549, Isoform 2 of Transcription factor AP-2-alpha	Color2 [DarkGray]	1	4		15.45530128	23.6971035	24.25349617	23.16576385	23.23169136	23.42981911
1.020521502	-0.353556633	P05556	ITB1_HUMAN	ITGB1	Integrin beta-1	Color2 [DarkGray]	1	4		24.04426956	24.61526489	24.60964012	24.12533951	24.39754295	23.9671917
0.66398886	-0.662481785	P05783	K1C18_HUMAN	KRT18	Keratin, type I cytoskeletal 18	Color2 [DarkGray]	1	4		27.47846222	29.29131889	29.47072792	28.35363388	28.20303154	28.07622719
0.759518838	-0.592310905	P05787-2	K2C8_HUMAN	KRT8	Isoform of P05787, Isoform 2 of Keratin, type II cytoskeletal 8	Color2 [DarkGray]	1	4		28.28029633	29.63374138	29.92592239	28.85934639	28.81421089	28.70635605
2.284727287	-4.057430744	P06241;P06241-2;P06241-3	FYN_HUMAN	FYN	Tyrosine-protein kinase Fyn	Color2 [DarkGray]	1	4		18.17639923	21.60964012	21.89873695	16.67966843	17.05625725	16.07388687
0.22509492	0.431911469	P06493	CDK1_HUMAN	CDK1	Cyclin-dependent kinase 1	Color2 [DarkGray]	1	4		17.0331974	19.85771751	20.20657539	19.73414612	19.35853577	19.64185333
1.761208548	-0.508934975	P06576	ATPB_HUMAN	ATP5F1B	ATP synthase subunit beta, mitochondrial	Color2 [DarkGray]	1	4		25.79946518	25.97158432	26.15073776	25.53741837	25.28911972	25.81665421
0.661898674	-0.98216629	P06703	S10A6_HUMAN	S100A6	Protein S100-A6	Color2 [DarkGray]	1	4		24.64855957	22.85756874	21.40665436	21.68002892	21.7875576	21.51653099
0.001619868	-0.001065254	P06730;P06730-2	IF4E_HUMAN	EIF4E	Eukaryotic translation initiation factor 4E	Color2 [DarkGray]	1	4		23.00538826	23.52850342	23.52850342	23.00881195	23.11743546	23.65403366
0.243135773	-0.16115284	P06733	ENOA_HUMAN	ENO1	Alpha-enolase	Color2 [DarkGray]	1	4		24.84804535	23.9583683	23.62086868	23.83845901	24.01903152	23.98468018
2.018574942	3.417666435	P06744	G6PI_HUMAN	GPI	Glucose-6-phosphate isomerase	Color2 [DarkGray]	1	4		17.08419991	16.78535652	17.13744736	20.55449867	17.66913223	20.54510117
0.206518811	-0.140677929	P06748	NPM_HUMAN	NPM1	Nucleophosmin	Color2 [DarkGray]	1	4		27.89157104	28.77391815	28.37036133	28.1064949	27.85043144	28.56092453
0.890403095	-2.534192085	P06753-2;P06753-3;P06753-6	TPM3_HUMAN	TPM3	Isoform of P06753, Isoform 2 of Tropomyosin alpha-3 chain	Color2 [DarkGray]	1	4		17.65849876	20.7875576	20.40665436	15.91267586	16.94478226	16.15546417
1.246915652	-0.239697456	P06756;P06756-2;P06756-3	ITAV_HUMAN	ITGAV	Integrin alpha-V	Color2 [DarkGray]	1	4		21.6320076	21.84613228	21.90609741	21.6496563	21.76749229	21.52133179
0.122096274	-0.036554337	P07099	HYEP_HUMAN	EPHX1	Epoxide hydrolase 1	Color2 [DarkGray]	1	4		23.60964012	23.26785278	23.29614067	23.25349617	23.59832573	23.26785278
0.736784272	-0.304715633	P07195	LDHB_HUMAN	LDHB	L-lactate dehydrogenase B chain	Color2 [DarkGray]	1	4		23.03925705	22.72858238	22.44252968	22.49472618	22.27070618	22.09828377
0.124931499	-0.229240417	P07199	CENPB_HUMAN	CENPB	Major centromere autoantigen B	Color2 [DarkGray]	1	4		20.45763779	23.11426163	22.94055748	22.78556442	21.7471447	21.27070618
4.266645157	-5.713829994	P07203	GPX1_HUMAN	GPX1	Glutathione peroxidase 1	Color2 [DarkGray]	1	4		21.85756874	22.50930023	22.26785278	16.7075367	17.70674324	15.09989166
6.940482736	-1.291824341	P07237	PDIA1_HUMAN	P4HB	Protein disulfide-isomerase	Color2 [DarkGray]	1	4		27.48615837	27.56092453	27.49381065	26.24445152	26.3066082	26.27497673
0.738908011	1.026278973	P07355	ANXA2_HUMAN	ANXA2	Annexin A2	Color2 [DarkGray]	1	4		20.12060165	22.74919128	22.74304008	23.48000526	22.96013832	22.89133835
1.07020372	0.970320702	P07355-2	ANXA2_HUMAN	ANXA2	Isoform of P07355, Isoform 2 of Annexin A2	Color2 [DarkGray]	1	4		21.60512543	23.78954887	22.94770813	23.94948959	23.79946518	23.93156815
1.391908749	0.890234947	P07437	TBB5_HUMAN	TUBB	Tubulin beta chain	Color2 [DarkGray]	1	4		26.88576508	27.93156815	28.34519577	28.87114716	28.64237595	28.42742348
1.959156906	-1.519468784	P07477	TRY1_HUMAN	PRSS1	Serine protease 1	Color2 [DarkGray]	1	4		20.02917862	18.59059525	18.58250999	18.10047722	17.69243622	17.56034851
3.217961946	-0.955392361	P07602	SAP_HUMAN	PSAP	Prosaposin	Color2 [DarkGray]	1	4		24.73376083	24.67572975	24.55800819	23.86702919	23.91342163	23.31007957
1.399285498	-0.506131172	P07737	PROF1_HUMAN	PFN1	Profilin-1	Color2 [DarkGray]	1	4		24.06907272	23.66492271	23.42981911	23.32388687	23.52850342	22.95482445
4.913286126	-5.6566329	P07741	APT_HUMAN	APRT	Adenine phosphoribosyltransferase	Color2 [DarkGray]	1	4		22.02242279	21.93876457	22.60059547	16.70654869	16.27350426	16.16838074
0.271088994	-0.093161106	P07814	SYEP_HUMAN	EPRS1	Bifunctional glutamate/proline--tRNA ligase	Color2 [DarkGray]	1	4		24.20209694	24.546278	24.48000526	24.08537483	24.32388687	24.48615837
2.583588236	-0.99907732	P07858	CATB_HUMAN	CTSB	Cathepsin B	Color2 [DarkGray]	1	4		22.56848335	23.26785278	23.13163376	21.89133835	22.1300621	22.05258369
0.489150926	0.101613045	P07900;P07900-2	HS90A_HUMAN	HSP90AA1	Heat shock protein HSP 90-alpha	Color2 [DarkGray]	1	4		25.2606926	25.34773254	25.32044601	25.4266243	25.22434998	25.37119102
0.024372229	0.021605015	P07910-2	HNRPC_HUMAN	HNRNPC	Isoform of P07910, Isoform C1 of Heterogeneous nuclear ribonucleoproteins C1/C2	Color2 [DarkGray]	1	4		32.4750824	31.35152817	31.29789162	31.57992554	31.65437698	31.55270386
0.568358185	-0.211510181	P07919	QCR6_HUMAN	UQCRH	Cytochrome b-c1 complex subunit 6, mitochondrial	Color2 [DarkGray]	1	4		23.48000526	23.89504242	24.15653419	23.84804535	23.42981911	23.65403366
2.424141298	-5.354638577	P07942	LAMB1_HUMAN	LAMB1	Laminin subunit beta-1	Color2 [DarkGray]	1	4		25.33415413	20.59149361	20.54510117	16.55670929	17.08601761	16.54350853
0.387947545	0.928411961	P07947	YES_HUMAN	YES1	Tyrosine-protein kinase Yes	Color2 [DarkGray]	1	4		19.37449646	22.96543121	23.94055748	23.32388687	23.28206635	23.36452866
4.291138431	-1.106712818	P07954;P07954-2	FUMH_HUMAN	FH	Fumarate hydratase, mitochondrial	Color2 [DarkGray]	1	4		21.52133179	21.67572975	21.42213821	20.35380173	20.29893875	20.45763779
1.604158346	-3.992799044	P08047;P08047-2;P08047-3	SP1_HUMAN	SP1	Transcription factor Sp1	Color2 [DarkGray]	1	4		16.56043625	21.84230042	21.11426163	17.7085495	16.26564598	15.62307072
3.447230428	-1.078889847	P08174-4	DAF_HUMAN	CD55	Isoform of P08174, Isoform 4 of Complement decay-accelerating factor	Color2 [DarkGray]	1	4		25.22434998	25.77203178	25.71554947	24.55800819	24.6971035	24.34435081
2.956224801	-0.365023136	P08195	4F2_HUMAN	SLC3A2	4F2 cell-surface antigen heavy chain	Color2 [DarkGray]	1	4		27.93156815	28.04531097	28.06085205	27.7644577	27.66627884	27.65948868
0.363946782	-0.148061752	P08236;P08236-2	BGLR_HUMAN	GUSB	Beta-glucuronidase	Color2 [DarkGray]	1	4		22.12691689	22.20955276	21.91706848	22.35380173	21.69285393	22.12376213
0.753898859	-0.191506386	P08238	HS90B_HUMAN	HSP90AB1	Heat shock protein HSP 90-beta	Color2 [DarkGray]	1	4		27.15073776	27.24445152	27.33244705	27.0083847	26.88576508	26.97596359
0.906756899	-0.289663315	P08240	SRPRA_HUMAN	SRPRA	Signal recognition particle receptor subunit alpha	Color2 [DarkGray]	1	4		23.35110664	23.40405655	24.02749252	23.19309998	23.26785278	23.39100075
0.258666345	-0.163959503	P08243	ASNS_HUMAN	ASNS	Asparagine synthetase [glutamine-hydrolyzing]	Color2 [DarkGray]	1	4		22.50203133	21.57773209	21.35917473	21.6971035	21.43745995	21.7471447
4.183833702	-0.833649635	P08559;P08559-2;P08559-4	ODPA_HUMAN	PDHA1	Pyruvate dehydrogenase E1 component subunit alpha, somatic form, mitochondrial	Color2 [DarkGray]	1	4		24.46762085	24.51050758	24.62086868	23.68645668	23.86702919	23.54037857
1.53046047	-3.719950438	P08572	CO4A2_HUMAN	COL4A2	Collagen alpha-2(IV) chain	Color2 [DarkGray]	1	4		16.08788872	21.0625	21.01563263	16.1659832	16.92374611	16.3336277
0.389588187	0.087501049	P08574	CY1_HUMAN	CYC1	Cytochrome c1, heme protein, mitochondrial	Color2 [DarkGray]	1	4		23.64306259	23.79946518	23.90426064	23.89504242	24.06907272	23.8190937
0.808233181	-0.624739647	P08579	RU2B_HUMAN	SNRPB2	U2 small nuclear ribonucleoprotein B''	Color2 [DarkGray]	1	4		25.56674194	25.6458149	25.51050758	25.40730286	24.70767212	25.60681915
1.942377089	0.721157074	P08621	RU17_HUMAN	SNRNP70	U1 small nuclear ribonucleoprotein 70 kDa	Color2 [DarkGray]	1	4		31.58441353	30.65437698	31.0083847	31.89735222	31.76919556	31.66288757
5.256247835	-5.999964476	P08648	ITA5_HUMAN	ITGA5	Integrin alpha-5	Color2 [DarkGray]	1	4		21.89504242	22.2877121	21.98119926	16.33559418	16.30350876	14.94857502
0.467404085	1.11925745	P08651-2;P08651-3;P08651-4	NFIC_HUMAN	NFIC	Isoform of P08651, Isoform 1 of Nuclear factor 1 C-type	Color2 [DarkGray]	1	4		16.82138252	21.34299469	20.81127357	21.12691689	21.25349617	21.17645645
1.577685219	-1.405458927	P08670	VIME_HUMAN	VIM	Vimentin	Color2 [DarkGray]	1	4		28.66288757	30.47266579	30.59334755	28.70635605	28.70635605	28.53889847
0.952383682	-1.168264389	P08729	K2C7_HUMAN	KRT7	Keratin, type II cytoskeletal 7	Color2 [DarkGray]	1	4		25.86938286	28.29351234	28.39917374	26.6180687	26.46294975	26.78954887
1.854124552	-0.47084713	P08754	GNAI3_HUMAN	GNAI3	Guanine nucleotide-binding protein G(i) subunit alpha-3	Color2 [DarkGray]	1	4		23.32388687	23.59832573	23.72858238	23.35110664	22.90058136	23.08050346
0.991950471	-4.579353571	P08779	K1C16_HUMAN	KRT16	Keratin, type I cytoskeletal 16	Color2 [DarkGray]	1	4		22.92614746	21.42213821	22.25925636	24.89966011	15.3139019	15.17294407
0.756036283	0.074402332	P09001	RM03_HUMAN	MRPL3	Large ribosomal subunit protein uL3m	Color2 [DarkGray]	1	4		25.02749252	25.06496811	25.15653419	25.20582962	25.17569542	25.09345627
1.289911724	0.724079609	P09012	SNRPA_HUMAN	SNRPA	U1 small nuclear ribonucleoprotein A	Color2 [DarkGray]	1	4		30.2076931	29.23306465	28.8263855	30.17235947	30.0083847	30.06085205
1.441369539	-2.478417397	P09110	THIK_HUMAN	ACAA1	3-ketoacyl-CoA thiolase, peroxisomal	Color2 [DarkGray]	1	4		21.17645645	21.59605217	21.44252968	20.416996	16.64345932	20.416996
0.37235528	-1.407074928	P09132	SRP19_HUMAN	SRP19	Signal recognition particle 19 kDa protein	Color2 [DarkGray]	1	4		16.88867188	21.13946152	20.66275215	15.78751945	20.71397781	16.96162605
1.607994361	0.887872696	P09234	RU1C_HUMAN	SNRPC	U1 small nuclear ribonucleoprotein C	Color2 [DarkGray]	1	4		30.35152817	29.21928024	29.15073776	30.35152817	30.48231506	30.2076931
0.867333324	-2.613229752	P09382	LEG1_HUMAN	LGALS1	Galectin-1	Color2 [DarkGray]	1	4		23.64306259	23.00195885	23.03925705	22.39100075	22.12060165	16.06023598
2.268350065	0.690633297	P09471	GNAO_HUMAN	GNAO1	Guanine nucleotide-binding protein G(o) subunit alpha	Color2 [DarkGray]	1	4		21.69285393	21.50688171	20.94592476	22.06907272	22.13946152	21.9916153
1.027789518	0.390263081	P09496-2	CLCA_HUMAN	CLTA	Isoform of P09496, Isoform Non-brain of Clathrin light chain A	Color2 [DarkGray]	1	4		22.43745995	22.41441727	21.88016891	22.42213821	22.97070694	22.87829971
1.386443215	-0.476353168	P09543	CN37_HUMAN	CNP	2',3'-cyclic-nucleotide 3'-phosphodiesterase	Color2 [DarkGray]	1	4		21.88762474	22.39623642	22.35380173	21.90976334	21.5308857	21.89133835
0.964701552	-3.22759819	P09601	HMOX1_HUMAN	HMOX1	Heme oxygenase 1	Color2 [DarkGray]	1	4		21.416996	21.86891365	21.5308857	16.42619133	21.10789108	14.61219215
0.215631384	-0.280323029	P09622	DLDH_HUMAN	DLD	Dihydrolipoyl dehydrogenase, mitochondrial	Color2 [DarkGray]	1	4		22.82298851	24.72338295	24.87173462	24.23899651	24.04426956	24.06085205
0.147205023	0.081252098	P09651	ROA1_HUMAN	HNRNPA1	Heterogeneous nuclear ribonucleoprotein A1	Color2 [DarkGray]	1	4		32.98651123	32.14527893	32.14831543	32.47990799	32.50142288	32.36723709
2.1595445	0.352592468	P09661	RU2A_HUMAN	SNRPA1	U2 small nuclear ribonucleoprotein A'	Color2 [DarkGray]	1	4		26.16038704	26.45512962	26.33756065	26.8263855	26.69975281	26.6320076
0.221837219	-0.149915695	P09874	PARP1_HUMAN	PARP1	Poly [ADP-ribose] polymerase 1	Color2 [DarkGray]	1	4		23.1534462	24.01051903	24.08537483	23.2331562	23.57542419	23.88576508
1.468745405	-3.497174978	P09914;P09914-2	IFIT1_HUMAN	IFIT1	Interferon-induced protein with tetratricopeptide repeats 1	Color2 [DarkGray]	1	4		21.27639771	20.79550743	21.72234154	15.72938633	17.49372673	17.55747986
0.597337408	-1.556711674	P09960-2;P09960-3	LKHA4_HUMAN	LTA4H	Isoform of P09960, Isoform 2 of Leukotriene A-4 hydrolase	Color2 [DarkGray]	1	4		21.39623642	21.60512543	20.90976334	16.13677406	21.40145493	20.68002892
1.238479882	0.866548061	P0C0L4;P0C0L4-2;P0C0L5	CO4A_HUMAN;CO4B_HUMAN	C4A;C4B_2	Complement C4-A	Color2 [DarkGray]	1	4		17.27019501	18.17531013	16.65386963	17.85987473	18.22120476	18.04434013
1.450767629	-3.988620996	P0C6C1	AN34C_HUMAN	ANKRD34C	Ankyrin repeat domain-containing protein 34C	Color2 [DarkGray]	1	4		16.07531929	21.62756157	21.83074379	15.53051472	16.21054459	16.26283836
1.841082953	-4.666953564	P0CAP1;P0CAP1-10;P0CAP1-11;P0CAP1-2;P0CAP1-3;P0CAP1-6;P0CAP1-7	MYZAP_HUMAN	MYZAP	Myocardial zonula adherens protein	Color2 [DarkGray]	1	4		16.7853241	22.19460297	22.16422844	16.38868141	16.44604874	15.38675117
1.343335953	3.030994654	P0CB38	PAB4L_HUMAN	PABPC4L	Polyadenylate-binding protein 4-like	Color2 [DarkGray]	1	4		17.64637566	17.27113152	15.89219761	16.60676765	21.23022652	20.83460617
2.450357507	0.633511066	P0CW18	PRS56_HUMAN	PRSS56	Serine protease 56	Color2 [DarkGray]	1	4		24.94948959	24.55800819	24.53445244	25.28911972	25.56964302	25.11743546
2.241439671	-3.951424837	P0DI83	NARR_HUMAN	RAB34	Isoform of Q9BZG1, Ras-related protein Rab-34, isoform NARR	Color2 [DarkGray]	1	4		17.28351402	20.60964012	20.66275215	15.48483276	16.62949944	16.21831322
0.678461007	-0.125507355	P0DMV8-2	HS71A_HUMAN	HSPA1A	Isoform of P0DMV8, Isoform 2 of Heat shock 70 kDa protein 1A	Color2 [DarkGray]	1	4		25.61526489	25.88576508	25.6180687	25.54333115	25.58405495	25.51953316
2.00903922	0.761350632	P0DMV8;P0DMV9	HS71A_HUMAN;HS71B_HUMAN	HSPA1A;HSPA1B	Heat shock 70 kDa protein 1A	Color2 [DarkGray]	1	4		25.3877182	24.97596359	24.62644958	25.90884781	25.8263855	25.6292305
1.097519401	0.336770535	P0DP23;P0DP24;P0DP25	CALM1_HUMAN;CALM2_HUMAN;CALM3_HUMAN	CALM1;CALM2;CALM3	Calmodulin-1	Color2 [DarkGray]	1	4		23.76951218	23.48000526	23.58691978	24.33073997	23.64306259	23.86702919
5.568545788	3.215769291	P10155;P10155-3;P10155-4;P10155-5	RO60_HUMAN	RO60	RNA-binding protein RO60	Color2 [DarkGray]	1	4		16.46047401	16.36977005	17.15193367	19.84231567	19.86400414	19.68251038
0.570713082	0.478593349	P10253	LYAG_HUMAN	GAA	Lysosomal alpha-glucosidase	Color2 [DarkGray]	1	4		22.04260063	21.93517113	20.80341148	21.39100075	22.66275215	22.27923393
2.244624267	1.405272007	P10412	H14_HUMAN	H1-4	Histone H1.4	Color2 [DarkGray]	1	4		26.99765778	26.11545181	26.3358593	27.23534966	27.46294975	28.06085205
3.742814762	-1.074280739	P10586;P10586-2	PTPRF_HUMAN	PTPRF	Receptor-type tyrosine-protein phosphatase F	Color2 [DarkGray]	1	4		22.049263	22.29893875	22.47506523	21.08212852	21.50203133	21.12060165
0.514166452	-0.21650362	P10599	THIO_HUMAN	TXN	Thioredoxin	Color2 [DarkGray]	1	4		25.30312729	24.93606949	24.70767212	24.86230659	24.9583683	24.5926342
0.390184039	-0.177925587	P10606	COX5B_HUMAN	COX5B	Cytochrome c oxidase subunit 5B, mitochondrial	Color2 [DarkGray]	1	4		23.1611557	23.50445747	23.70767212	23.52850342	23.60964012	23.19460297
0.82276746	0.306156158	P10620	MGST1_HUMAN	MGST1	Microsomal glutathione S-transferase 1	Color2 [DarkGray]	1	4		23.24045372	23.00881195	23.39100075	23.83845901	23.03925705	23.58691978
1.501105951	-1.754225731	P10809	CH60_HUMAN	HSPD1	60 kDa heat shock protein, mitochondrial	Color2 [DarkGray]	1	4		29.47846222	31.9294529	31.99833107	29.42141724	29.80347443	29.6406517
2.242583525	-0.865307808	P10909-2;P10909-5	CLUS_HUMAN	CLU	Isoform of P10909, Isoform 2 of Clusterin	Color2 [DarkGray]	1	4		21.98119926	22.57773209	22.69498062	21.80341148	21.46263885	21.49716568
1.555675783	-3.469104052	P10914	IRF1_HUMAN	IRF1	Interferon regulatory factor 1	Color2 [DarkGray]	1	4		16.53720474	21.247715	20.21845055	17.48340607	15.62673092	15.19555473
2.622208301	-0.575807571	P11021	BIP_HUMAN	HSPA5	Endoplasmic reticulum chaperone BiP	Color2 [DarkGray]	1	4		29.37036133	29.13369179	28.84744835	28.51653099	28.66966057	28.5127697
0.41286838	-1.293138266	P11047	LAMC1_HUMAN	LAMC1	Laminin subunit gamma-1	Color2 [DarkGray]	1	4		16.90951347	20.20657539	20.04260063	19.01494217	19.65455627	18.89550781
0.786430597	0.254246235	P11142	HSP7C_HUMAN	HSPA8	Heat shock cognate 71 kDa protein	Color2 [DarkGray]	1	4		26.49228287	27.14102173	26.77705956	27.17949677	26.98685074	27.04009247
0.760502787	1.506046772	P11166	GTR1_HUMAN	SLC2A1	Solute carrier family 2, facilitated glucose transporter member 1	Color2 [DarkGray]	1	4		16.84697723	17.97515106	15.02927589	19.45226288	17.58477974	19.00171852
0.176825229	-0.85942173	P11172	UMPS_HUMAN	UMPS	Uridine 5'-monophosphate synthase	Color2 [DarkGray]	1	4		17.11708069	21.74304008	21.29333687	20.98119926	14.95018959	21.10149384
2.840914355	-1.307608604	P11177	ODPB_HUMAN	PDHB	Pyruvate dehydrogenase E1 component subunit beta, mitochondrial	Color2 [DarkGray]	1	4		23.88576508	24.70767212	24.70767212	23.22434998	23.416996	23.08537483
3.88804052	-1.40224123	P11182	ODB2_HUMAN	DBT	Lipoamide acyltransferase component of branched-chain alpha-keto acid dehydrogenase complex, mitochondrial	Color2 [DarkGray]	1	4		22.65403366	23.05258369	23.04426956	21.72650337	21.54980659	21.26499176
1.31467884	0.707029343	P11233	RALA_HUMAN	RALA	Ras-related protein Ral-A	Color2 [DarkGray]	1	4		22.07234764	23.25349617	22.68217468	23.29614067	23.45512962	23.23899651
2.20039904	-0.731969833	P11279	LAMP1_HUMAN	LAMP1	Lysosome-associated membrane glycoprotein 1	Color2 [DarkGray]	1	4		24.7644577	24.02749252	24.23899651	23.50445747	23.70767212	23.48000526
4.722918945	-1.210913658	P11310;P11310-2	ACADM_HUMAN	ACADM	Medium-chain specific acyl-CoA dehydrogenase, mitochondrial	Color2 [DarkGray]	1	4		24.49838448	24.09345627	24.29614067	23.18404388	23.04426956	23.03925705
4.600764892	-1.682957172	P11387	TOP1_HUMAN	TOP1	DNA topoisomerase 1	Color2 [DarkGray]	1	4		23.71816444	24.07724571	23.93156815	22.12060165	22.16729546	22.21845055
0.303331703	-0.094942093	P11388;P11388-2;P11388-3;P11388-4	TOP2A_HUMAN	TOP2A	DNA topoisomerase 2-alpha	Color2 [DarkGray]	1	4		22.44505882	22.73065567	22.97421265	22.58691978	22.76749229	22.46014023
1.701452747	-0.491357327	P11413-2	G6PD_HUMAN	G6PD	Isoform of P11413, Isoform Long of Glucose-6-phosphate 1-dehydrogenase	Color2 [DarkGray]	1	4		22.75123596	22.38311005	22.27355385	21.97421265	21.6496563	22.00195885
1.163001349	-3.418918371	P11441	UBL4A_HUMAN	UBL4A	Ubiquitin-like protein 4A	Color2 [DarkGray]	1	4		21.55917549	15.82142448	20.97421265	17.39590454	17.70422935	16.40542221
0.397492172	0.104609966	P11498	PYC_HUMAN	PC	Pyruvate carboxylase, mitochondrial	Color2 [DarkGray]	1	4		23.59832573	23.97596359	23.94948959	23.72858238	24.00195885	24.01903152
0.437006953	1.387702465	P11586	C1TC_HUMAN	MTHFD1	C-1-tetrahydrofolate synthase, cytoplasmic	Color2 [DarkGray]	1	4		16.66563416	22.22729111	22.45512962	22.44252968	22.17645645	22.20657539
1.260486556	-2.327185154	P11717	MPRI_HUMAN	IGF2R	Cation-independent mannose-6-phosphate receptor	Color2 [DarkGray]	1	4		20.32113457	20.21845055	20.31007957	16.20092583	16.56019974	19.32523155
0.997833719	-3.153063297	P11766	ADHX_HUMAN	ADH5	Alcohol dehydrogenase class-3	Color2 [DarkGray]	1	4		22.20060158	21.75123596	21.44758415	15.24651337	21.416996	16.50177002
3.075783167	0.542160034	P11940	PABP1_HUMAN	PABPC1	Polyadenylate-binding protein 1	Color2 [DarkGray]	1	4		29.63892746	29.38895035	29.29351234	30.0083847	29.96774292	29.86082649
0.089353963	-0.052521706	P12004	PCNA_HUMAN	PCNA	Proliferating cell nuclear antigen	Color2 [DarkGray]	1	4		23.01903152	23.71816444	23.13946152	23.00710106	23.416996	23.54037857
4.475831931	-0.994800568	P12081;P12081-4	HARS1_HUMAN	HARS1	Histidine--tRNA ligase, cytoplasmic	Color2 [DarkGray]	1	4		22.87829971	22.58233261	22.52133179	21.73065567	21.62310219	21.77956581
0.962639934	-2.785960197	P12235	ADT1_HUMAN	SLC25A4	ADP/ATP translocase 1	Color2 [DarkGray]	1	4		21.55449867	20.97421265	21.71816444	21.48246956	16.47389984	21.04260063
2.664698747	-1.245808601	P12236	ADT3_HUMAN	SLC25A6	ADP/ATP translocase 3	Color2 [DarkGray]	1	4		24.75938797	24.15653419	24.7023983	23.32388687	23.52850342	22.89504242
4.337718828	-1.497123241	P12270	TPR_HUMAN	TPR	Nucleoprotein TPR	Color2 [DarkGray]	1	4		23.75938797	24.36452866	24.06907272	22.38311005	22.71397781	22.62756157
2.877300247	0.837674618	P12694	ODBA_HUMAN	BCKDHA	2-oxoisovalerate dehydrogenase subunit alpha, mitochondrial	Color2 [DarkGray]	1	4		21.8190937	21.42213821	21.29333687	22.07234764	22.51412392	22.44252968
4.876931648	-1.226125717	P12814;P12814-2;P12814-3	ACTN1_HUMAN	ACTN1	Alpha-actinin-1	Color2 [DarkGray]	1	4		23.60964012	23.85756874	23.75938797	22.36719704	22.70133972	22.62310219
0.15512726	-0.105214596	P12956	XRCC6_HUMAN	XRCC6	X-ray repair cross-complementing protein 6	Color2 [DarkGray]	1	4		22.95304871	24.04426956	23.79946518	23.28206635	23.60964012	23.56383705
0.270024361	0.079823017	P13010	XRCC5_HUMAN	XRCC5	X-ray repair cross-complementing protein 5	Color2 [DarkGray]	1	4		24.7644577	24.99765778	24.76951218	24.82395935	24.71816444	25.10948563
1.203188915	0.356126308	P13073	COX41_HUMAN	COX4I1	Cytochrome c oxidase subunit 4 isoform 1, mitochondrial	Color2 [DarkGray]	1	4		24.67033577	25.1213932	25.18328857	25.4266243	25.28206635	25.53445244
0.442294119	-0.320798397	P13473;P13473-2;P13473-3	LAMP2_HUMAN	LAMP2	Lysosome-associated membrane glycoprotein 2	Color2 [DarkGray]	1	4		22.77555275	22.33483696	22.35649109	21.7471447	22.63644028	21.41183281
0.082744596	0.03992033	P13639	EF2_HUMAN	EEF2	Elongation factor 2	Color2 [DarkGray]	1	4		24.5225296	23.93156815	23.86702919	23.91342163	24.20955276	24.11743546
0.550490531	-0.971455097	P13645	K1C10_HUMAN	KRT10	Keratin, type I cytoskeletal 10	Color2 [DarkGray]	1	4		26.71292877	24.00195885	26.72598457	26.03590584	25.64855957	24.60399437
0.525734881	-2.624765396	P13647	K2C5_HUMAN	KRT5	Keratin, type II cytoskeletal 5	Color2 [DarkGray]	1	4		22.05589676	17.07391357	21.80734825	23.98468018	16.78869629	16.71418571
5.187189683	-1.202904701	P13667	PDIA4_HUMAN	PDIA4	Protein disulfide-isomerase A4	Color2 [DarkGray]	1	4		26.09948921	26.11346626	25.80685806	24.90884781	24.82880974	24.78954887
4.995672482	-2.072501659	P13674	P4HA1_HUMAN	P4HA1	Prolyl 4-hydroxylase subunit alpha-1	Color2 [DarkGray]	1	4		23.99334526	24.63754654	24.28911972	22.35380173	22.1332016	22.416996
2.174163428	-0.74093008	P13797	PLST_HUMAN	PLS3	Plastin-3	Color2 [DarkGray]	1	4		23.28206635	23.1126709	23.74919128	22.69922256	22.52850342	22.70345497
3.307954595	-1.787251949	P13804	ETFA_HUMAN	ETFA	Electron transfer flavoprotein subunit alpha, mitochondrial	Color2 [DarkGray]	1	4		24.73892403	25.8834362	25.55508423	23.74919128	23.68645668	23.74919128
2.984017512	1.190355301	P13807;P13807-2	GYS1_HUMAN	GYS1	Glycogen [starch] synthase, muscle	Color2 [DarkGray]	1	4		23.50445747	22.63422585	23.01393127	24.1332016	24.10948563	24.44252968
1.323778104	-0.757033348	P13861	KAP2_HUMAN	PRKAR2A	cAMP-dependent protein kinase type II-alpha regulatory subunit	Color2 [DarkGray]	1	4		22.73065567	23.51653099	23.86702919	22.6320076	22.54274178	23.14258003
0.014533241	0.070969582	P13984	T2FB_HUMAN	GTF2F2	General transcription factor IIF subunit 2	Color2 [DarkGray]	1	4		16.25541687	21.49228287	21.38047028	20.7875576	17.35123825	21.67141724
1.53362434	-0.636763573	P13987;P13987-2	CD59_HUMAN	CD59	CD59 glycoprotein	Color2 [DarkGray]	1	4		23.65403366	24.33073997	24.30312729	23.79946518	23.67572975	23.45512962
2.087178613	-2.513259888	P13995	MTDC_HUMAN	MTHFD2	Bifunctional methylenetetrahydrofolate dehydrogenase/cyclohydrolase, mitochondrial	Color2 [DarkGray]	1	4		23.84804535	26.57542419	26.3358593	23.46762085	23.36452866	22.90976334
0.254583871	-0.132296085	P14174	MIF_HUMAN	MIF	Macrophage migration inhibitory factor	Color2 [DarkGray]	1	4		24.46762085	24.06085205	23.54037857	24.03590584	24.10948563	23.86702919
1.722050034	-4.416858196	P14209;P14209-3	CD99_HUMAN	CD99	CD99 antigen	Color2 [DarkGray]	1	4		22.98119926	22.94413757	22.98641777	17.51844025	17.43229485	16.93665123
0.883001298	-3.451577187	P14314;P14314-2	GLU2B_HUMAN	PRKCSH	Glucosidase 2 subunit beta	Color2 [DarkGray]	1	4		24.1332016	24.00195885	23.77956581	23.88576508	16.86458015	17.40782547
1.804878471	0.59971571	P14384	CBPM_HUMAN	CPM	Carboxypeptidase M	Color2 [DarkGray]	1	4		22.09184265	21.60059547	22.04593468	22.82687187	22.68002892	22.27070618
2.83712988	-0.970351696	P14625	ENPL_HUMAN	HSP90B1	Endoplasmin	Color2 [DarkGray]	1	4		27.46294975	28.22618866	27.95947456	26.90884781	27.02960014	26.87408257
2.739193754	0.648608685	P14678	RSMB_HUMAN	SNRPB	Small nuclear ribonucleoprotein-associated proteins B and B'	Color2 [DarkGray]	1	4		29.85192108	29.40932655	29.49381065	30.30877876	30.14831352	30.17235947
0.605407434	0.167705059	P14854	CX6B1_HUMAN	COX6B1	Cytochrome c oxidase subunit 6B1	Color2 [DarkGray]	1	4		23.6971035	23.39100075	23.56383705	23.94948959	23.42981911	23.77956581
1.371351025	-2.310818195	P14859;P14859-4	PO2F1_HUMAN	POU2F1	POU domain, class 2, transcription factor 1	Color2 [DarkGray]	1	4		18.08586311	19.97421265	16.50110435	14.60003185	16.56667519	17.06903839
0.46655068	0.248733997	P14866	HNRPL_HUMAN	HNRNPL	Heterogeneous nuclear ribonucleoprotein L	Color2 [DarkGray]	1	4		30.73731232	29.82183266	29.72923088	30.24218178	30.28692055	30.35152817
0.622338404	-0.063004017	P14868	SYDC_HUMAN	DARS1	Aspartate--tRNA ligase, cytoplasmic	Color2 [DarkGray]	1	4		24.01903152	23.9583683	24.01051903	23.80931282	23.9671917	24.00195885
0.632214395	-0.252007484	P14923	PLAK_HUMAN	JUP	Junction plakoglobin	Color2 [DarkGray]	1	4		24.07724571	24.20955276	24.61526489	24.45512962	24.15653419	24.05258369
0.290636264	-1.819034576	P14927	QCR7_HUMAN	UQCRB	Cytochrome b-c1 complex subunit 7	Color2 [DarkGray]	1	4		17.41074944	23.26785278	23.42981911	24.03590584	17.50699043	23.33756065
7.150345091	-4.801603317	P15121	ALDR_HUMAN	AKR1B1	Aldo-keto reductase family 1 member B1	Color2 [DarkGray]	1	4		22.50930023	21.89504242	22.34299469	17.24591255	17.51400375	17.55420685
0.85233577	-0.263177395	P15170-2;P15170-3	ERF3A_HUMAN	GSPT1	Isoform of P15170, Isoform 2 of Eukaryotic peptide chain release factor GTP-binding subunit ERF3A	Color2 [DarkGray]	1	4		23.37782478	23.57542419	23.416996	23.25205231	22.83267593	23.26785278
0.565355727	-2.269653559	P15259	PGAM2_HUMAN	PGAM2	Phosphoglycerate mutase 2	Color2 [DarkGray]	1	4		23.99334526	23.67572975	23.20657539	23.19910431	23.16269302	23.35110664
4.097985341	-1.093767643	P15291-2	B4GT1_HUMAN	B4GALT1	Isoform of P15291, Isoform Short of Beta-1,4-galactosyltransferase 1	Color2 [DarkGray]	1	4		24.71292877	24.64306259	24.47382736	23.66492271	23.55215454	23.6971035
2.166408868	-0.619264126	P15311	EZRI_HUMAN	EZR	Ezrin	Color2 [DarkGray]	1	4		22.83074379	22.80931282	22.60964012	22.22140312	21.9207077	22.20657539
0.080899598	0.230893612	P15328	FOLR1_HUMAN	FOLR1	Folate receptor alpha	Color2 [DarkGray]	1	4		17.44918823	17.31597137	17.33818817	16.465065	16.25952339	16.88780403
1.761002478	2.515726328	P15382	KCNE1_HUMAN	KCNE1	Potassium voltage-gated channel subfamily E member 1	Color2 [DarkGray]	1	4		15.57567596	16.39964867	17.3527565	19.29497147	19.00581932	16.85198021
1.554563816	-2.205635071	P15408;P15408-2;P15408-3	FOSL2_HUMAN	FOSL2	Fos-related antigen 2	Color2 [DarkGray]	1	4		18.00930405	19.48139763	17.64520836	15.37275696	17.84206009	16.02427292
5.454301232	-0.88286972	P15529-2;P15529-3;P15529-4;P15529-5;P15529-6;P15529-7	MCP_HUMAN	CD46	Isoform of P15529, Isoform B of Membrane cofactor protein	Color2 [DarkGray]	1	4		21.89504242	22.08537483	21.9671917	21.17645645	21.17035484	21.04260063
0.531515377	-0.337684631	P15531	NDKA_HUMAN	NME1	Nucleoside diphosphate kinase A	Color2 [DarkGray]	1	4		23.99334526	24.29614067	23.33756065	23.65403366	23.6971035	23.90426064
3.581072141	1.981352329	P15880	RS2_HUMAN	RPS2	Small ribosomal subunit protein uS5	Color2 [DarkGray]	1	4		28.04009247	29.23306465	28.80193329	30.69643974	30.44332123	30.67976189
0.185753427	0.126785278	P15924	DESP_HUMAN	DSP	Desmoplakin	Color2 [DarkGray]	1	4		23.26785278	24.23169136	24.28911972	24.10948563	24.31699944	24.10149384
0.587388903	-2.024846077	P15927;P15927-2;P15927-3	RFA2_HUMAN	RPA2	Replication protein A 32 kDa subunit	Color2 [DarkGray]	1	4		24.09345627	23.13163376	22.51653099	22.65621948	16.40699959	22.59605217
0.226224058	0.583197594	P15954	COX7C_HUMAN	COX7C	Cytochrome c oxidase subunit 7C, mitochondrial	Color2 [DarkGray]	1	4		17.44181824	21.43237114	21.77152824	21.1332016	21.32113457	20.9671917
2.062734199	-2.994232178	P15976-3	GATA1_HUMAN	GATA1	Isoform of P15976, Isoform 3 of Erythroid transcription factor	Color2 [DarkGray]	1	4		16.78231812	20.12060165	19.63670349	16.08424759	16.24082565	16.03334808
2.16890345	-1.039479256	P16070-14	CD44_HUMAN	CD44	Isoform of P16070, Isoform 14 of CD44 antigen	Color2 [DarkGray]	1	4		22.4873848	23.35110664	23.39100075	22.46513176	21.93517113	21.8839016
0.373578364	0.298470497	P16104	H2AX_HUMAN	H2AX	Histone H2AX	Color2 [DarkGray]	1	4		26.06291199	27.45512962	27.2076931	27.47072792	27.05051041	27.47072792
0.357882933	0.668814182	P16144;P16144-2;P16144-3	ITB4_HUMAN	ITGB4	Integrin beta-4	Color2 [DarkGray]	1	4		16.02728653	18.00758553	15.53072929	18.73872948	17.37033844	17.22650719
1.062055704	1.615399837	P16234	PGFRA_HUMAN	PDGFRA	Platelet-derived growth factor receptor alpha	Color2 [DarkGray]	1	4		16.43413734	17.10027504	16.25716019	19.14347458	16.93329048	19.25721931
1.668926667	-2.971221209	P16298;P16298-2	PP2BB_HUMAN	PPP3CB	Serine/threonine-protein phosphatase 2B catalytic subunit beta isoform	Color2 [DarkGray]	1	4		16.69313431	20.00195885	20.05589676	15.98956585	16.49470329	15.83829308
1.907010643	-6.241786242	P16333	NCK1_HUMAN	NCK1	Cytoplasmic protein NCK1	Color2 [DarkGray]	1	4		17.19092178	24.35110664	24.19460297	15.72601604	16.19127655	16.62353897
1.377920703	2.971468925	P16383	GCFC2_HUMAN	GCFC2	Intron Large complex component GCFC2	Color2 [DarkGray]	1	4		17.23433113	20.93876457	16.19316673	22.06907272	21.46762085	21.43745995
4.393264939	2.009209156	P16401	H15_HUMAN	H1-5	Histone H1.5	Color2 [DarkGray]	1	4		26.7644577	26.68645668	26.39591026	28.36619759	28.29351234	28.78954887
0.623625673	0.603640556	P16403	H12_HUMAN	H1-2	Histone H1.2	Color2 [DarkGray]	1	4		26.17188263	25.41053963	26.46450806	26.92025375	25.48922348	26.96499252
0.575997223	-0.229674339	P16435	NCPR_HUMAN	POR	NADPH--cytochrome P450 reductase	Color2 [DarkGray]	1	4		24.44252968	24.98032761	25.31007957	24.72338295	24.7644577	24.74406624
3.044656147	-0.475900173	P16615	AT2A2_HUMAN	ATP2A2	Sarcoplasmic/endoplasmic reticulum calcium ATPase 2	Color2 [DarkGray]	1	4		24.71816444	24.89041138	25.00624466	24.41053963	24.41053963	24.52850342
1.911322954	0.894270897	P16989	YBOX3_HUMAN	YBX3	Y-box-binding protein 3	Color2 [DarkGray]	1	4		27.28911972	26.28383255	26.31699944	27.49381065	27.44726753	27.42342186
2.613470345	1.207904339	P16989-2	YBOX3_HUMAN	YBX3	Isoform of P16989, Isoform 2 of Y-box-binding protein 3	Color2 [DarkGray]	1	4		18.41711617	18.76642609	18.53641891	20.43745995	19.40506935	19.54329109
1.915287811	4.023612976	P17020	ZNF16_HUMAN	ZNF16	Zinc finger protein 16	Color2 [DarkGray]	1	4		20.77152824	15.97252655	16.35434914	21.74304008	21.61862946	21.28206635
1.803993623	-2.66163826	P17028	ZNF24_HUMAN	ZNF24	Zinc finger protein 24	Color2 [DarkGray]	1	4		17.25407028	20.19460297	20.04260063	16.75987625	16.11310959	17.74047661
0.756274514	1.308806896	P17041	ZNF32_HUMAN	ZNF32	Zinc finger protein 32	Color2 [DarkGray]	1	4		16.19441414	18.38688469	17.12593269	19.46065903	16.39061737	19.21119499
1.110525806	0.324552536	P17066	HSP76_HUMAN	HSPA6	Heat shock 70 kDa protein 6	Color2 [DarkGray]	1	4		25.39100075	26.05465508	25.75938797	26.05465508	25.92705345	25.98901939
5.724601838	-8.146739244	P17275	JUNB_HUMAN	JUNB	Transcription factor JunB	Color2 [DarkGray]	1	4		23.84804535	24.63754654	24.91342163	16.06052017	15.68031216	17.40494728
4.788960942	-5.839771271	P17301	ITA2_HUMAN	ITGA2	Integrin alpha-2	Color2 [DarkGray]	1	4		22.032547	22.22729111	22.53801155	16.3575573	15.78188515	15.80438423
2.629611375	-3.226573467	P17482	HXB9_HUMAN	HOXB9	Homeobox protein Hox-B9	Color2 [DarkGray]	1	4		18.11519814	20.39623642	19.46053696	15.28596115	16.60261154	15.98518372
1.26011282	-3.352154255	P17544;P17544-2;P17544-4	ATF7_HUMAN	ATF7	Cyclic AMP-dependent transcription factor ATF-7	Color2 [DarkGray]	1	4		21.23608017	21.66709137	21.98815155	20.58233261	15.09983826	20.7634449
1.37183707	2.783666134	P17612	KAPCA_HUMAN	PRKACA	cAMP-dependent protein kinase catalytic subunit alpha	Color2 [DarkGray]	1	4		20.92433739	16.99524307	16.26109314	21.0886116	21.25349617	21.37517548
4.952903543	-8.533171177	P17676-2	CEBPB_HUMAN	CEBPB	Isoform of P17676, Isoform 2 of CCAAT/enhancer-binding protein beta	Color2 [DarkGray]	1	4		22.79352379	25.39427567	25.32388687	16.1576767	16.2193737	16.12825012
0.650091061	-0.364138603	P17812	PYRG1_HUMAN	CTPS1	CTP synthase 1	Color2 [DarkGray]	1	4		22.48246956	23.39100075	23.68645668	22.85756874	22.82104301	22.79748726
5.803732971	1.039216518	P17844	DDX5_HUMAN	DDX5	Probable ATP-dependent RNA helicase DDX5	Color2 [DarkGray]	1	4		31.67976189	31.77705956	31.76919556	32.91527557	32.6671257	32.79071426
3.863613028	-5.827760935	P17931	LEG3_HUMAN	LGALS3	Galectin-3	Color2 [DarkGray]	1	4		21.94948959	22.7654705	22.11108017	14.87089252	16.84007645	17.98491669
2.437523686	-0.560177326	P17980	PRS6A_HUMAN	PSMC3	26S proteasome regulatory subunit 6A	Color2 [DarkGray]	1	4		22.65621948	23.21252441	22.96190453	22.3698616	22.32663155	22.45763779
3.493817726	-0.443831921	P17987	TCPA_HUMAN	TCP1	T-complex protein 1 subunit alpha	Color2 [DarkGray]	1	4		25.1332016	24.9671917	25.19084167	24.70767212	24.57542419	24.58691978
2.372797209	-0.743092537	P18031	PTN1_HUMAN	PTPN1	Tyrosine-protein phosphatase non-receptor type 1	Color2 [DarkGray]	1	4		22.34570503	23.10629463	22.70767212	22.09506798	21.97771072	22.00195885
1.787230348	0.743183136	P18077	RL35A_HUMAN	RPL35A	Large ribosomal subunit protein eL33	Color2 [DarkGray]	1	4		25.65130043	26.30834579	25.82152939	26.3877182	26.32044601	26.7644577
0.632724229	0.3269701	P18085	ARF4_HUMAN	ARF4	ADP-ribosylation factor 4	Color2 [DarkGray]	1	4		25.3066082	26.37451172	26.0083847	26.16230965	26.22250938	26.29438972
3.887029151	1.720974445	P18124	RL7_HUMAN	RPL7	Large ribosomal subunit protein uL30	Color2 [DarkGray]	1	4		26.44569016	26.30312729	26.07928276	27.55362129	27.79575539	28.1114769
2.103066419	-0.974400043	P18206;P18206-2	VINC_HUMAN	VCL	Vinculin	Color2 [DarkGray]	1	4		21.40665436	21.71816444	21.09506798	20.60964012	20.05589676	20.416996
2.297101008	2.296290636	P18577-14	RHCE_HUMAN	RHCE	Isoform of P18577, Isoform RhPI-Alpha of Blood group Rh(CE) polypeptide	Color2 [DarkGray]	1	4		16.38986015	15.55392647	15.83152103	19.1528759	18.39987946	19.03386116
1.699696846	-0.64964056	P18583-5	SON_HUMAN	SON	Isoform of P18583, Isoform D of Protein SON	Color2 [DarkGray]	1	4		26.27852631	26.95393562	26.6458149	25.94948959	26.42502403	26.03590584
0.345159301	-0.114236355	P18615	NELFE_HUMAN	NELFE	Negative elongation factor E	Color2 [DarkGray]	1	4		22.65184784	22.68217468	22.36452866	22.56383705	22.52133179	22.08537483
3.543694144	1.148230553	P18621;P18621-3	RL17_HUMAN	RPL17	Large ribosomal subunit protein uL22	Color2 [DarkGray]	1	4		27.71947098	27.44726753	27.40730286	28.47846222	28.37865257	28.64924431
5.502776302	-6.255946398	P18754;P18754-2	RCC1_HUMAN	RCC1	Regulator of chromosome condensation	Color2 [DarkGray]	1	4		22.77555275	22.14569283	22.06907272	15.17411041	16.8262558	16.26894951
0.265474681	-0.312615871	P18827	SDC1_HUMAN	SDC1	Syndecan-1	Color2 [DarkGray]	1	4		21.67572975	23.45512962	23.74919128	22.80538177	23.05589676	22.59605217
1.187882262	2.820847273	P18858	DNLI1_HUMAN	LIG1	DNA ligase 1	Color2 [DarkGray]	1	4		17.52893448	15.93834019	20.08212852	20.75531769	17.8930912	20.8190937
0.19943144	-0.093445778	P18859;P18859-2	ATP5J_HUMAN	ATP5PF	ATP synthase-coupling factor 6, mitochondrial	Color2 [DarkGray]	1	4		22.48983574	22.12691689	21.95659828	21.90609741	22.49228287	22.06907272
0.898741188	0.481208324	P18887	XRCC1_HUMAN	XRCC1	DNA repair protein XRCC1	Color2 [DarkGray]	1	4		20.95304871	21.8839016	21.53564072	21.54510117	21.60964012	22.27923393
0.70118872	-1.348773479	P19174;P19174-2	PLCG1_HUMAN	PLCG1	1-phosphatidylinositol 4,5-bisphosphate phosphodiesterase gamma-1	Color2 [DarkGray]	1	4		16.90306091	19.19596481	19.11785316	16.20540428	17.21835899	19.38850021
0.67743301	-2.736083746	P19320;P19320-3	VCAM1_HUMAN	VCAM1	Vascular cell adhesion protein 1	Color2 [DarkGray]	1	4		22.96366882	18.0258522	20.01563263	16.66578484	15.96285534	16.64403534
0.821951827	0.222876072	P19387	RPB3_HUMAN	POLR2C	DNA-directed RNA polymerase II subunit RPB3	Color2 [DarkGray]	1	4		26.2660656	26.02749252	25.72598457	26.27852631	26.2642765	26.25529861
0.021595756	-0.027700901	P19388	RPAB1_HUMAN	POLR2E	DNA-directed RNA polymerases I, II, and III subunit RPABC1	Color2 [DarkGray]	1	4		25.56674194	24.42342186	24.89966011	24.36452866	24.77454758	25.36786461
0.061769049	0.013717651	P19404	NDUV2_HUMAN	NDUFV2	NADH dehydrogenase [ubiquinone] flavoprotein 2, mitochondrial	Color2 [DarkGray]	1	4		23.44252968	23.44252968	23.25349617	23.39100075	23.42981911	23.33756065
2.177118385	0.735518456	P19474	RO52_HUMAN	TRIM21	E3 ubiquitin-protein ligase TRIM21	Color2 [DarkGray]	1	4		25.7023983	25.10549545	25.19460297	26.25349617	25.84804535	25.81176376
0.136559665	0.285164833	P19525	E2AK2_HUMAN	EIF2AK2	Interferon-induced, double-stranded RNA-activated protein kinase	Color2 [DarkGray]	1	4		22.59605217	21.05589676	22.52611732	20.6971035	21.83074379	23.48000526
1.36631785	-3.32719636	P19823	ITIH2_HUMAN	ITIH2	Inter-alpha-trypsin inhibitor heavy chain H2	Color2 [DarkGray]	1	4		16.93656921	21.59605217	21.83845901	16.16598129	15.5251627	18.53186989
1.371397664	-0.75305891	P20020;P20020-1;P20020-2;P20020-4;P20020-5;P20020-6	AT2B1_HUMAN	ATP2B1	Plasma membrane calcium-transporting ATPase 1	Color2 [DarkGray]	1	4		22.2877121	22.55917549	22.46513176	22.27923393	20.98119926	22.0122261
1.630557116	-0.775715828	P20042	IF2B_HUMAN	EIF2S2	Eukaryotic translation initiation factor 2 subunit 2	Color2 [DarkGray]	1	4		22.49960136	23.32388687	23.35110664	22.14258003	22.17340851	22.55683899
0.301538231	0.673993111	P20226;P20226-2	TBP_HUMAN	TBP	TATA-box-binding protein	Color2 [DarkGray]	1	4		15.97326469	16.97930145	19.42874336	18.83595848	16.51415443	18.70560837
0.337513822	-1.069887161	P20290	BTF3_HUMAN	BTF3	Transcription factor BTF3	Color2 [DarkGray]	1	4		17.12958527	20.47753716	20.20657539	16.05561829	17.16853714	20.29893875
0.803218891	2.29029417	P20339;P20339-2	RAB5A_HUMAN	RAB5A	Ras-related protein Rab-5A	Color2 [DarkGray]	1	4		16.21011353	22.20060158	20.6971035	22.85376549	22.69922256	21.90242195
0.140457528	0.130067825	P20340;P20340-2	RAB6A_HUMAN	RAB6A	Ras-related protein Rab-6A	Color2 [DarkGray]	1	4		26.90884781	28.16997337	28.21697044	28.04531097	28.19835472	27.71292877
0.130950534	0.23453474	P20645	MPRD_HUMAN	M6PR	Cation-dependent mannose-6-phosphate receptor	Color2 [DarkGray]	1	4		17.46603584	18.04798126	19.238451	19.56077003	18.11798286	17.930933
0.67507685	-0.810817242	P20674	COX5A_HUMAN	COX5A	Cytochrome c oxidase subunit 5A, mitochondrial	Color2 [DarkGray]	1	4		25.51050758	26.40405655	24.60964012	24.58691978	26.08537483	24.35783386
1.229516608	-0.693525314	P20700	LMNB1_HUMAN	LMNB1	Lamin-B1	Color2 [DarkGray]	1	4		25.12927628	25.99980927	25.98685074	24.98032761	24.67033577	25.34435081
0.020727691	-0.140509129	P20774	MIME_HUMAN	OGN	Mimecan	Color2 [DarkGray]	1	4		16.83576393	23.18404388	22.99851799	23.11902046	23.11108017	22.98294067
0.424916402	-0.312908173	P21127;P21127-2;P21127-3;P21127-6;P21127-8;P21127-9	CD11B_HUMAN	CDK11B	Cyclin-dependent kinase 11B	Color2 [DarkGray]	1	4		22.53801155	23.93156815	23.72858238	23.09988976	23.18101311	23.29614067
0.800633989	-0.254534245	P21333;P21333-2	FLNA_HUMAN	FLNA	Filamin-A	Color2 [DarkGray]	1	4		25.46138954	25.8646698	25.97814751	25.50748634	25.33415413	25.60399437
1.586498872	2.365336418	P21453	S1PR1_HUMAN	S1PR1	Sphingosine 1-phosphate receptor 1	Color2 [DarkGray]	1	4		17.46073341	15.94169617	16.6796627	17.01974297	19.65397263	19.72977829
0.330089988	-0.26050806	P21796	VDAC1_HUMAN	VDAC1	Voltage-dependent anion-selective channel protein 1	Color2 [DarkGray]	1	4		25.80439758	26.6458149	27.2076931	26.65948868	26.1273098	26.3761692
0.999189005	1.897576571	P21860-5	ERBB3_HUMAN	ERBB3	Isoform of P21860, Isoform 5 of Receptor tyrosine-protein kinase erbB-3	Color2 [DarkGray]	1	4		16.41355324	15.73935413	18.65573883	19.71749496	16.8917141	19.66066551
0.252315825	-0.069411755	P21912	SDHB_HUMAN	SDHB	Succinate dehydrogenase [ubiquinone] iron-sulfur subunit, mitochondrial	Color2 [DarkGray]	1	4		21.29893875	21.6971035	21.32663155	21.45261955	21.27070618	21.35917473
0.843500874	-0.25454855	P21926	CD9_HUMAN	CD9	CD9 antigen	Color2 [DarkGray]	1	4		22.48000526	22.58691978	22.56616211	22.48000526	22.51893425	21.86891365
4.032599922	0.861649513	P21953	ODBB_HUMAN	BCKDHB	2-oxoisovalerate dehydrogenase subunit beta, mitochondrial	Color2 [DarkGray]	1	4		22.17645645	22.12060165	22.35110664	23.12691689	23.06907272	23.26785278
0.186070482	0.075288296	P21964;P21964-2	COMT_HUMAN	COMT	Catechol O-methyltransferase	Color2 [DarkGray]	1	4		22.54274178	22.97771072	23.11902046	22.94234848	22.99851799	22.8707943
0.181798537	-0.141323566	P22061;P22061-2	PIMT_HUMAN	PCMT1	Protein-L-isoaspartate(D-aspartate) O-methyltransferase	Color2 [DarkGray]	1	4		23.52850342	22.43999672	22.37782478	22.92795753	22.25060844	22.76141739
1.967704481	1.239383698	P22087	FBRL_HUMAN	FBL	rRNA 2'-O-methyltransferase fibrillarin	Color2 [DarkGray]	1	4		25.10549545	26.6458149	26.24626541	27.2624855	27.24445152	27.29789162
0.013469862	0.007894039	P22102	PUR2_HUMAN	GART	Trifunctional purine biosynthetic protein adenosine-3	Color2 [DarkGray]	1	4		22.03590584	22.54037857	22.54274178	22.29333687	22.32113457	22.416996
1.735952462	-0.387910366	P22234	PUR6_HUMAN	PAICS	Bifunctional phosphoribosylaminoimidazole carboxylase/phosphoribosylaminoimidazole succinocarboxamide synthetase	Color2 [DarkGray]	1	4		22.688591	22.94770813	22.90242195	22.38837433	22.52133179	22.48983574
1.016455092	-3.187533379	P22307-4	SCP2_HUMAN	SCP2	Isoform of P22307, Isoform 4 of Sterol carrier protein 2	Color2 [DarkGray]	1	4		24.14102173	24.87173462	25.17949677	16.8836174	23.50445747	22.86514091
1.648257459	-0.249141216	P22314	UBA1_HUMAN	UBA1	Ubiquitin-like modifier-activating enzyme 1	Color2 [DarkGray]	1	4		23.0625	22.89133835	22.98988533	22.68002892	22.56848335	22.69498062
1.175879844	-0.109321117	P22392-2	NDKB_HUMAN	NME2	Isoform of P22392, Isoform 3 of Nucleoside diphosphate kinase B	Color2 [DarkGray]	1	4		23.37782478	23.24626541	23.44252968	23.21400833	23.31007957	23.19159508
1.731628539	-4.976123571	P22415	USF1_HUMAN	USF1	Upstream stimulatory factor 1	Color2 [DarkGray]	1	4		16.754776	22.33210564	22.37252045	15.25023174	16.34407234	15.53466225
0.480677202	-1.893763542	P22466	GALA_HUMAN	GAL	Galanin peptides	Color2 [DarkGray]	1	4		16.50040245	23.75938797	23.49228287	19.87457085	19.78937149	20.17035484
2.646312147	-1.222254276	P22570;P22570-3;P22570-5;P22570-7	ADRO_HUMAN	FDXR	NADPH:adrenodoxin oxidoreductase, mitochondrial	Color2 [DarkGray]	1	4		22.22140312	23.15035057	22.9583683	21.65403366	21.65839958	21.86891365
0.053572894	-0.044054031	P22626	ROA2_HUMAN	HNRNPA2B1	Heterogeneous nuclear ribonucleoproteins A2/B1	Color2 [DarkGray]	1	4		33.78487778	32.68185806	32.54351425	32.8792038	32.9556694	32.84033585
0.163579095	0.114728928	P22695	QCR2_HUMAN	UQCRC2	Cytochrome b-c1 complex subunit 2, mitochondrial	Color2 [DarkGray]	1	4		23.12218285	24.17188263	24.23169136	24.10948563	24.08537483	23.99334526
1.123720366	0.765320778	P23258	TBG1_HUMAN	TUBG1	Tubulin gamma-1 chain	Color2 [DarkGray]	1	4		21.79946518	23.23461914	23.11426163	23.51653099	23.54037857	23.62086868
0.010058657	-0.004529476	P23284	PPIB_HUMAN	PPIB	Peptidyl-prolyl cis-trans isomerase B	Color2 [DarkGray]	1	4		27.19835472	27.67303467	27.17949677	27.39100075	27.6180687	27.2624855
1.747109674	0.603293896	P23396	RS3_HUMAN	RPS3	Small ribosomal subunit protein uS3	Color2 [DarkGray]	1	4		26.04635239	26.65948868	26.65948868	27.04009247	26.77705956	27.16038704
0.47292473	1.214172363	P23458	JAK1_HUMAN	JAK1	Tyrosine-protein kinase JAK1	Color2 [DarkGray]	1	4		17.0104599	21.45763779	21.65403366	21.6496563	21.60512543	21.79946518
3.821517046	-0.822293282	P23497-4	SP100_HUMAN	SP100	Isoform of P23497, Isoform Sp100-C of Nuclear autoantigen Sp-100	Color2 [DarkGray]	1	4		21.91342163	22.13946152	21.97771072	21.22434998	21.42726326	21.0625
0.079714509	0.057555676	P23526	SAHH_HUMAN	AHCY	Adenosylhomocysteinase	Color2 [DarkGray]	1	4		23.90426064	23.13946152	22.71397781	23.32388687	23.416996	23.0509243
2.510955037	-1.629097462	P23528	COF1_HUMAN	CFL1	Cofilin-1	Color2 [DarkGray]	1	4		24.19460297	23.416996	23.52850342	22.44505882	21.24190903	22.18252945
2.582404339	-3.431703329	P23634;P23634-2;P23634-3;P23634-4;P23634-5;P23634-6;P23634-7;P23634-8	AT2B4_HUMAN	ATP2B4	Plasma membrane calcium-transporting ATPase 4	Color2 [DarkGray]	1	4		20.37517548	17.72766113	20.1332016	16.75783539	16.55126572	15.80192471
1.783231227	0.819503307	P23786	CPT2_HUMAN	CPT2	Carnitine O-palmitoyltransferase 2, mitochondrial	Color2 [DarkGray]	1	4		21.67141724	20.81127357	21.45261955	22.32113457	21.75531769	21.86514091
3.398129406	-5.210579634	P23919;P23919-2	KTHY_HUMAN	DTYMK	Thymidylate kinase	Color2 [DarkGray]	1	4		21.76749229	21.69285393	21.6408596	18.1050663	14.81001282	17.33792114
0.391776623	1.302692175	P24385	CCND1_HUMAN	CCND1	G1/S-specific cyclin-D1	Color2 [DarkGray]	1	4		17.66560364	16.37842751	15.91754818	15.46931458	19.66223335	20.36452866
0.823358668	-2.561537743	P24390-2	ERD21_HUMAN	KDELR1	Isoform of P24390, Isoform 2 of ER lumen protein-retaining receptor 1	Color2 [DarkGray]	1	4		22.76749229	16.85453987	21.38574409	20.4873848	17.36603546	17.26863289
1.09504892	-1.445426702	P24534	EF1B_HUMAN	EEF1B2	Elongation factor 1-beta	Color2 [DarkGray]	1	4		18.18582535	18.70154953	18.08099937	17.72949409	18.0317688	15.76469898
0.166627391	-0.115737438	P24539	AT5F1_HUMAN	ATP5PB	ATP synthase F(0) complex subunit B1, mitochondrial	Color2 [DarkGray]	1	4		22.49472618	23.416996	23.45512962	22.99334526	23.40405655	23.15189934
4.625337768	-1.106265068	P24752	THIL_HUMAN	ACAT1	Acetyl-CoA acetyltransferase, mitochondrial	Color2 [DarkGray]	1	4		22.43491745	22.71816444	22.52133179	21.42726326	21.43745995	21.6408596
3.073036195	0.651926517	P24928	RPB1_HUMAN	POLR2A	DNA-directed RNA polymerase II subunit RPB1	Color2 [DarkGray]	1	4		25.27141953	25.17949677	24.86230659	25.68110275	25.70503807	25.82880974
0.354990418	-0.156493187	P25205	MCM3_HUMAN	MCM3	DNA replication licensing factor MCM3	Color2 [DarkGray]	1	4		24.35110664	23.94055748	23.55215454	23.59832573	23.6320076	23.76951218
1.732702164	-2.690095186	P25208	NFYB_HUMAN	NFYB	Nuclear transcription factor Y subunit beta	Color2 [DarkGray]	1	4		18.31581688	19.82156563	19.7854557	16.41662979	15.85488415	16.4361515
3.547702185	1.112078667	P25398	RS12_HUMAN	RPS12	Small ribosomal subunit protein eS12	Color2 [DarkGray]	1	4		28.23990822	27.99765778	27.95393562	28.99226379	29.09395981	29.0787735
2.45794482	-4.942397594	P25440;P25440-2	BRD2_HUMAN	BRD2	Bromodomain-containing protein 2	Color2 [DarkGray]	1	4		18.42273712	22.21252441	22.1487999	15.54668617	17.60980034	16.45932007
0.309103182	1.218052864	P25685	DNJB1_HUMAN	DNAJB1	DnaJ homolog subfamily B member 1	Color2 [DarkGray]	1	4		17.01576233	23.62086868	23.49228287	22.6320076	23.60964012	23.00538826
0.33587571	-0.511705399	P25705-2	ATPA_HUMAN	ATP5F1A	Isoform of P25705, Isoform 2 of ATP synthase subunit alpha, mitochondrial	Color2 [DarkGray]	1	4		26.6458149	28.83845901	29.51088524	28.16997337	28.0083847	28.10149384
0.079914078	-0.186799049	P25786;P25786-2	PSA1_HUMAN	PSMA1	Proteasome subunit alpha type-1	Color2 [DarkGray]	1	4		17.6557312	21.1332016	20.60964012	20.08212852	19.54631233	19.66420555
1.150950101	3.144013166	P25788;P25788-2	PSA3_HUMAN	PSMA3	Proteasome subunit alpha type-3	Color2 [DarkGray]	1	4		17.29113197	15.91447163	17.53978539	21.82687187	15.86402512	20.66275215
4.616388342	-5.830729961	P25815	S100P_HUMAN	S100P	Protein S100-P	Color2 [DarkGray]	1	4		22.02917862	23.01903152	22.32113457	17.86536598	16.50595665	15.88497162
2.615037339	-5.220242262	P26006;P26006-1	ITA3_HUMAN	ITGA3	Integrin alpha-3	Color2 [DarkGray]	1	4		17.49056244	20.86514091	21.52611732	15.61964893	15.47518444	14.01797581
2.357290262	-3.702837467	P26012	ITB8_HUMAN	ITGB8	Integrin beta-8	Color2 [DarkGray]	1	4		17.72284126	20.688591	21.1332016	16.14446449	16.59726906	16.97014236
4.686837304	1.817020416	P26196	DDX6_HUMAN	DDX6	Probable ATP-dependent RNA helicase DDX6	Color2 [DarkGray]	1	4		23.44252968	23.79946518	23.22582245	25.02326775	25.34435081	25.46138954
0.759324017	1.816566944	P26358;P26358-2	DNMT1_HUMAN	DNMT1	DNA (cytosine-5)-methyltransferase 1	Color2 [DarkGray]	1	4		16.31974792	21.22434998	20.96013832	21.49716568	21.52611732	21.67572975
0.587488485	-0.188432693	P26368;P26368-2	U2AF2_HUMAN	U2AF2	Splicing factor U2AF 65 kDa subunit	Color2 [DarkGray]	1	4		26.3066082	26.1114769	25.79946518	25.99765778	25.74663162	26.14297104
3.355578986	1.248104095	P26373	RL13_HUMAN	RPL13	Large ribosomal subunit protein eL13	Color2 [DarkGray]	1	4		26.88576508	26.81421089	26.78954887	27.80193329	27.95947456	28.33670998
0.725218738	0.615645409	P26447	S10A4_HUMAN	S100A4	Protein S100-A4	Color2 [DarkGray]	1	4		21.0886116	22.38047028	22.70977783	22.81714249	23.07234764	22.54980659
0.358119974	1.172532082	P26572	MGAT1_HUMAN	MGAT1	Alpha-1,3-mannosyl-glycoprotein 2-beta-N-acetylglucosaminyltransferase	Color2 [DarkGray]	1	4		15.71095276	21.2877121	21.39100075	21.14569283	21.58691978	20.82687187
6.843689597	0.655431271	P26599;P26599-1;P26599-2	PTBP1_HUMAN	PTBP1	Polypyrimidine tract-binding protein 1	Color2 [DarkGray]	1	4		28.7356987	28.69975281	28.73246765	29.32817268	29.40527344	29.38278008
0.412839891	1.070226192	P26639;P26639-2	SYTC_HUMAN	TARS1	Threonine--tRNA ligase 1, cytoplasmic	Color2 [DarkGray]	1	4		24.51653099	25.27852631	21.3698616	25.8834362	22.98988533	25.85043144
3.178504528	0.655446053	P26640	SYVC_HUMAN	VARS1	Valine--tRNA ligase	Color2 [DarkGray]	1	4		22.57773209	22.688591	22.7654705	23.33756065	23.05258369	23.45512962
0.592705147	-0.156127453	P26641	EF1G_HUMAN	EEF1G	Elongation factor 1-gamma	Color2 [DarkGray]	1	4		24.37782478	24.08537483	24.00195885	23.90426064	23.83845901	24.00195885
5.636950108	-8.434849501	P26885	FKBP2_HUMAN	FKBP2	Peptidyl-prolyl cis-trans isomerase FKBP2	Color2 [DarkGray]	1	4		24.37119102	24.416996	24.06907272	17.08173561	15.10806656	15.06112003
4.449776511	-0.594107628	P27105	STOM_HUMAN	STOM	Stomatin	Color2 [DarkGray]	1	4		22.64306259	22.63865089	22.5731144	21.8764267	22.02917862	21.99851799
1.159657106	-1.121627331	P27144	KAD4_HUMAN	AK4	Adenylate kinase 4, mitochondrial	Color2 [DarkGray]	1	4		23.9583683	25.8646698	25.88110352	24.06085205	24.62644958	24.20209694
0.76970399	-2.116345406	P27348	1433T_HUMAN	YWHAQ	14-3-3 protein theta	Color2 [DarkGray]	1	4		22.03925705	21.82687187	21.56383705	21.04260063	15.73126411	21.00195885
3.428800844	1.688794136	P27635	RL10_HUMAN	RPL10	Large ribosomal subunit protein uL16	Color2 [DarkGray]	1	4		26.4186039	27.24445152	26.96499252	28.19835472	28.47072792	28.56456375
0.868382486	-0.48176527	P27694	RFA1_HUMAN	RPA1	Replication protein A 70 kDa DNA-binding subunit	Color2 [DarkGray]	1	4		24.06907272	23.48000526	23.0674324	23.1332016	22.4873848	23.06085205
1.436636043	0.757704258	P27708	PYR1_HUMAN	CAD	CAD protein	Color2 [DarkGray]	1	4		23.60964012	22.70345497	22.41183281	23.55215454	23.57542419	23.48000526
2.964469123	-0.745781422	P27797	CALR_HUMAN	CALR	Calreticulin	Color2 [DarkGray]	1	4		25.8190937	25.30312729	25.53445244	25.00624466	24.72338295	24.78954887
3.713010527	-0.657910824	P27824;P27824-2	CALX_HUMAN	CANX	Calnexin	Color2 [DarkGray]	1	4		27.28029633	27.34095955	27.29789162	26.81421089	26.7644577	26.67303467
0.791124786	-0.339715004	P28066	PSA5_HUMAN	PSMA5	Proteasome subunit alpha type-5	Color2 [DarkGray]	1	4		22.66709137	23.60964012	23.28206635	22.78556442	22.93696785	22.74098396
0.29439724	-0.044318676	P28288	ABCD3_HUMAN	ABCD3	ATP-binding cassette sub-family D member 3	Color2 [DarkGray]	1	4		23.40405655	23.39100075	23.54037857	23.52850342	23.44252968	23.39100075
1.786249494	-4.423126698	P28290-2	ITPI2_HUMAN	ITPRID2	Isoform of P28290, Isoform 2 of Protein ITPRID2	Color2 [DarkGray]	1	4		16.56930542	21.56848335	21.93876457	15.81753731	15.16265583	17.14040756
0.207752983	0.194377899	P28300	LYOX_HUMAN	LOX	Protein-lysine 6-oxidase	Color2 [DarkGray]	1	4		23.39100075	22.61414146	22.59149361	23.40405655	23.72858238	22.53564072
0.147561297	-0.115816116	P28331-4	NDUS1_HUMAN	NDUFS1	Isoform of P28331, Isoform 4 of NADH-ubiquinone oxidoreductase 75 kDa subunit, mitochondrial	Color2 [DarkGray]	1	4		22.52611732	23.72858238	23.65403366	23.44252968	23.06907272	23.35110664
3.527919173	1.515890598	P28340	DPOD1_HUMAN	POLD1	DNA polymerase delta catalytic subunit	Color2 [DarkGray]	1	4		19.83499336	20.62756157	20.15807724	21.9671917	21.43745995	21.62310219
0.644300437	-2.164455414	P28476-2	GBRR2_HUMAN	GABRR2	Isoform of P28476, Isoform 2 of Gamma-aminobutyric acid receptor subunit rho-2	Color2 [DarkGray]	1	4		16.81660271	20.90242195	20.42726326	21.25925636	15.98505688	16.0839119
1.929807929	-1.954555035	P28749	RBL1_HUMAN	RBL1	Retinoblastoma-like protein 1	Color2 [DarkGray]	1	4		16.66648102	18.53795052	18.50610542	16.23932457	16.84015083	15.46569633
0.869115169	-0.399597645	P28799;P28799-2	GRN_HUMAN	GRN	Progranulin	Color2 [DarkGray]	1	4		19.60979462	20.47753716	19.92655182	19.5118885	19.93156815	19.79368782
0.171171736	-0.118489742	P29144	TPP2_HUMAN	TPP2	Tripeptidyl-peptidase 2	Color2 [DarkGray]	1	4		23.16882706	23.29614067	22.25060844	22.49960136	22.80734825	22.83267593
3.213655845	0.968703747	P29372	3MG_HUMAN	MPG	DNA-3-methyladenine glycosylase	Color2 [DarkGray]	1	4		21.55449867	21.86135864	21.21845055	22.54274178	22.39100075	22.61638641
0.907166102	-0.961691856	P29508;P29508-2;P48594	SPB3_HUMAN;SPB4_HUMAN	SERPINB3;SERPINB4	Serpin B3	Color2 [DarkGray]	1	4		19.00816345	17.91474152	17.2808876	16.7556591	18.15982628	16.58189774
1.822678325	-4.440870523	P29590;P29590-11	PML_HUMAN	PML	Protein PML	Color2 [DarkGray]	1	4		16.89975739	22.02242279	22.18252945	16.6993618	16.66024971	16.23869705
1.956122703	-0.620522976	P29692;P29692-4	EF1D_HUMAN	EEF1D	Elongation factor 1-delta	Color2 [DarkGray]	1	4		24.93156815	24.82395935	24.77454758	24.06085205	23.94948959	24.37782478
2.182924312	0.980822563	P29966	MARCS_HUMAN	MARCKS	Myristoylated alanine-rich C-kinase substrate	Color2 [DarkGray]	1	4		21.81127357	22.17340851	22.10149384	22.95127106	22.5308857	22.99679565
0.664916255	1.206589937	P29972-2	AQP1_HUMAN	AQP1	Isoform of P29972, Isoform 2 of Aquaporin-1	Color2 [DarkGray]	1	4		17.08848	17.21635056	17.03261948	19.70410538	18.72773743	19.3169136
3.676451508	-1.466574192	P30040	ERP29_HUMAN	ERP29	Endoplasmic reticulum resident protein 29	Color2 [DarkGray]	1	4		26.02749252	25.55508423	25.20955276	24.22434998	24.17949677	24.25349617
0.084716784	-0.098270893	P30041	PRDX6_HUMAN	PRDX6	Peroxiredoxin-6	Color2 [DarkGray]	1	4		24.31007957	25.60681915	25.84565544	24.93606949	25.66492271	25.16038704
3.416194836	-1.680046558	P30044	PRDX5_HUMAN	PRDX5	Peroxiredoxin-5, mitochondrial	Color2 [DarkGray]	1	4		23.67572975	23.07561493	23.21400833	21.93517113	21.07561493	21.68431664
1.467905224	-0.526037216	P30048;P30048-2	PRDX3_HUMAN	PRDX3	Thioredoxin-dependent peroxide reductase, mitochondrial	Color2 [DarkGray]	1	4		26.55362129	25.7207756	26.06085205	25.61526489	25.48308372	25.84086227
0.052305443	-0.024079323	P30049	ATPD_HUMAN	ATP5F1D	ATP synthase subunit delta, mitochondrial	Color2 [DarkGray]	1	4		20.06907272	20.06907272	19.85258675	20.08212852	19.73972511	19.62794113
2.750829514	1.167145729	P30050	RL12_HUMAN	RPL12	Large ribosomal subunit protein uL11	Color2 [DarkGray]	1	4		25.88809013	26.32388687	26.6180687	27.16997337	27.27141953	27.652668
2.545361036	-1.873147011	P30084	ECHM_HUMAN	ECHS1	Enoyl-CoA hydratase, mitochondrial	Color2 [DarkGray]	1	4		23.50445747	23.09667587	22.50445747	21.40665436	21.688591	20.90242195
2.014631637	-3.171760559	P30085;P30085-3	KCY_HUMAN	CMPK1	UMP-CMP kinase	Color2 [DarkGray]	1	4		21.19460297	21.0625	20.47753716	20.09506798	17.18043327	17.61515617
4.613144641	-1.539057732	P30101	PDIA3_HUMAN	PDIA3	Protein disulfide-isomerase A3	Color2 [DarkGray]	1	4		26.93156815	26.6320076	26.46294975	25.3877182	25.1487999	25.04426956
1.332705028	-0.452026844	P30153	2AAA_HUMAN	PPP2R1A	Serine/threonine-protein phosphatase 2A 65 kDa regulatory subunit A alpha isoform	Color2 [DarkGray]	1	4		23.33756065	22.94770813	22.95304871	22.75735474	22.48246956	22.88762474
1.642286541	-3.788843393	P30154;P30154-2;P30154-3	2AAB_HUMAN	PPP2R1B	Serine/threonine-protein phosphatase 2A 65 kDa regulatory subunit A beta isoform	Color2 [DarkGray]	1	4		16.26623917	20.98119926	20.95304871	15.63746643	15.94047451	17.14242554
1.521995315	-0.759764194	P30260;P30260-2	CDC27_HUMAN	CDC27	Cell division cycle protein 27 homolog	Color2 [DarkGray]	1	4		21.06907272	22.23608017	22.08537483	21.247715	21.04260063	21.00195885
1.733856956	-0.671060085	P30408	T4S1_HUMAN	TM4SF1	Transmembrane 4 L6 family member 1	Color2 [DarkGray]	1	4		21.80734825	22.61862946	22.53564072	21.62756157	21.58691978	21.82687187
1.219421796	4.613232613	P30414	NKTR_HUMAN	NKTR	NK-tumor recognition protein	Color2 [DarkGray]	1	4		15.64604855	22.25060844	15.66108608	23.31007957	23.62086868	23.76951218
0.024495835	-0.014830589	P30519	HMOX2_HUMAN	HMOX2	Heme oxygenase 2	Color2 [DarkGray]	1	4		21.80734825	22.30173302	21.93876457	21.50688171	21.89504242	21.99851799
0.326444066	0.194786549	P30533	AMRP_HUMAN	LRPAP1	Alpha-2-macroglobulin receptor-associated protein	Color2 [DarkGray]	1	4		22.73686028	22.54274178	21.9916153	23.11426163	22.62086868	22.41956902
2.138355044	-0.60730648	P30536	TSPO_HUMAN	TSPO	Translocator protein	Color2 [DarkGray]	1	4		21.93156815	22.16422844	22.47010612	21.82298851	21.56848335	21.51171494
0.814524287	-0.411291599	P30566;P30566-2	PUR8_HUMAN	ADSL	Adenylosuccinate lyase	Color2 [DarkGray]	1	4		22.36185455	21.17645645	21.6408596	21.34299469	21.14569283	21.35917473
4.725722886	-1.188043118	P30837	AL1B1_HUMAN	ALDH1B1	Aldehyde dehydrogenase X, mitochondrial	Color2 [DarkGray]	1	4		23.29614067	23.33756065	23.26785278	22.18857956	22.33210564	21.95659828
0.609940416	0.307673454	P30876	RPB2_HUMAN	POLR2B	DNA-directed RNA polymerase II subunit RPB2	Color2 [DarkGray]	1	4		25.34435081	24.62086868	24.29614067	24.98468018	25.00195885	25.10948563
1.824069825	-0.728859425	P31040	SDHA_HUMAN	SDHA	Succinate dehydrogenase [ubiquinone] flavoprotein subunit, mitochondrial	Color2 [DarkGray]	1	4		24.67572975	24.48000526	24.23169136	24.05258369	23.35110664	23.90426064
1.693455101	-3.289177895	P31276	HXC13_HUMAN	HOXC13	Homeobox protein Hox-C13	Color2 [DarkGray]	1	4		20.02917862	21.47258759	21.10149384	17.53806496	15.71563721	17.01025391
3.99325616	-0.973813534	P31327;P31327-3	CPSM_HUMAN	CPS1	Carbamoyl-phosphate synthase [ammonia], mitochondrial	Color2 [DarkGray]	1	4		27.50899696	27.80193329	27.95947456	26.92025375	26.81421089	26.77705956
2.077654978	0.898498535	P31483	TIA1_HUMAN	TIA1	Cytotoxic granule associated RNA binding protein TIA1	Color2 [DarkGray]	1	4		29.08638573	28.2076931	28.25799751	29.60045433	29.14345741	29.36202049
0.338380736	-0.145343781	P31689	DNJA1_HUMAN	DNAJA1	DnaJ homolog subfamily A member 1	Color2 [DarkGray]	1	4		24.49228287	25.24263573	25.12927628	24.8190937	24.66492271	24.88576508
0.590876143	0.114560604	P31930	QCR1_HUMAN	UQCRC1	Cytochrome b-c1 complex subunit 1, mitochondrial	Color2 [DarkGray]	1	4		23.59832573	23.71816444	23.84804535	23.93156815	23.71816444	23.85756874
0.625169651	-0.305326462	P31942-2	HNRH3_HUMAN	HNRNPH3	Isoform of P31942, Isoform 2 of Heterogeneous nuclear ribonucleoprotein H3	Color2 [DarkGray]	1	4		30.72923088	29.80039024	29.73731232	29.70800209	29.7047081	29.78331757
1.479336197	-3.303444386	P31942-3	HNRH3_HUMAN	HNRNPH3	Isoform of P31942, Isoform 3 of Heterogeneous nuclear ribonucleoprotein H3	Color2 [DarkGray]	1	4		21.27639771	16.45393944	19.26341629	16.39769363	16.27854538	17.15019417
0.132086852	-0.083442211	P31943	HNRH1_HUMAN	HNRNPH1	Heterogeneous nuclear ribonucleoprotein H	Color2 [DarkGray]	1	4		31.89735222	30.94698334	31.01504707	31.21349907	31.05439758	31.041399
2.180602513	-4.055000305	P31946	1433B_HUMAN	YWHAB	14-3-3 protein beta/alpha	Color2 [DarkGray]	1	4		21.35917473	21.80341148	21.94592476	16.95118713	16.26135063	20.64526367
1.550142481	-2.584189892	P31947	1433S_HUMAN	SFN	14-3-3 protein sigma	Color2 [DarkGray]	1	4		21.45763779	21.688591	21.38047028	20.10789108	17.06408691	18.24239159
6.083195263	-6.517425299	P31948;P31948-2;P31948-3	STIP1_HUMAN	STIP1	Stress-induced-phosphoprotein 1	Color2 [DarkGray]	1	4		22.05589676	21.21252441	21.47753716	14.80712318	15.679389	14.60762978
0.22105338	1.139353514	P31949	S10AB_HUMAN	S100A11	Protein S100-A11	Color2 [DarkGray]	1	4		15.79122066	23.85756874	22.99679565	21.18252945	20.7634449	20.60059547
1.528775408	-0.574552059	P32004;P32004-2;P32004-3	L1CAM_HUMAN	L1CAM	Neural cell adhesion molecule L1	Color2 [DarkGray]	1	4		22.79352379	23.032547	23.11426163	22.47258759	22.97421265	22.2035923
1.115781924	0.288550854	P32119	PRDX2_HUMAN	PRDX2	Peroxiredoxin-2	Color2 [DarkGray]	1	4		23.37782478	22.7202549	23.00881195	23.33756065	23.29614067	23.32388687
1.13843476	-0.770339012	P32322	P5CR1_HUMAN	PYCR1	Pyrroline-5-carboxylate reductase 1, mitochondrial	Color2 [DarkGray]	1	4		25.04426956	26.34095955	26.45512962	25.16422844	25.33756065	25.40405655
0.54984227	-1.238535643	P32780	TF2H1_HUMAN	GTF2H1	General transcription factor IIH subunit 1	Color2 [DarkGray]	1	4		16.15511513	18.52193451	18.97848701	18.36686707	14.85802746	16.29897118
2.258222053	1.400467873	P32969	RL9_HUMAN	RPL9P9	Large ribosomal subunit protein uL6	Color2 [DarkGray]	1	4		24.71816444	24.38442802	24.17188263	25.3066082	25.14102173	25.98032761
2.459749282	-0.43545866	P33240;P33240-2	CSTF2_HUMAN	CSTF2	Cleavage stimulation factor subunit 2	Color2 [DarkGray]	1	4		24.01051903	24.28206635	23.9225235	23.6320076	23.74919128	23.6971035
0.108579846	-0.054952621	P33991	MCM4_HUMAN	MCM4	DNA replication licensing factor MCM4	Color2 [DarkGray]	1	4		22.51171494	22.96013832	22.67141724	22.61638641	22.40145493	22.81714249
0.052355419	-0.021457672	P33992	MCM5_HUMAN	MCM5	DNA replication licensing factor MCM5	Color2 [DarkGray]	1	4		24.53445244	24.08537483	24.06085205	23.9583683	24.10149384	24.24626541
0.341890339	-0.203721046	P33993	MCM7_HUMAN	MCM7	DNA replication licensing factor MCM7	Color2 [DarkGray]	1	4		24.10948563	25.22802544	24.89966011	24.40405655	24.6320076	24.67572975
0.17445912	0.678249359	P34059	GALNS_HUMAN	GALNS	N-acetylgalactosamine-6-sulfatase	Color2 [DarkGray]	1	4		16.45212173	14.42030239	16.79308319	18.63073921	14.40404415	13.84490204
0.463258373	-1.75780344	P34896-4	GLYC_HUMAN	SHMT1	Isoform of P34896, Isoform 4 of Serine hydroxymethyltransferase, cytosolic	Color2 [DarkGray]	1	4		23.20955276	22.92795753	23.04260063	16.15277863	22.81518936	22.73892403
3.447611559	-0.963032722	P34897;P34897-2;P34897-3	GLYM_HUMAN	SHMT2	Serine hydroxymethyltransferase, mitochondrial	Color2 [DarkGray]	1	4		25.31354332	24.85756874	24.89041138	24.06085205	24.21697044	23.85756874
0.437137632	-1.564927101	P34932	HSP74_HUMAN	HSPA4	Heat shock 70 kDa protein 4	Color2 [DarkGray]	1	4		23.28206635	21.46263885	22.05258369	21.59149361	16.18225479	21.84613228
0.488028667	1.610744953	P35221	CTNA1_HUMAN	CTNNA1	Catenin alpha-1	Color2 [DarkGray]	1	4		16.18536758	22.12060165	22.06907272	22.22140312	22.36452866	22.51412392
1.055124759	-1.931495667	P35222	CTNB1_HUMAN	CTNNB1	Catenin beta-1	Color2 [DarkGray]	1	4		19.76333809	19.6408329	19.75361061	19.82747078	16.60407257	15.80480194
0.101648811	0.124356747	P35232	PHB1_HUMAN	PHB1	Prohibitin 1	Color2 [DarkGray]	1	4		25.28206635	26.89735222	27.17949677	26.85043144	26.52850342	26.72598457
0.020382006	-0.096535206	P35236	PTN7_HUMAN	PTPN7	Tyrosine-protein phosphatase non-receptor type 7	Color2 [DarkGray]	1	4		16.44967651	21.25925636	21.07561493	19.78300858	16.14091301	21.49228287
0.772825935	-2.770239353	P35244	RFA3_HUMAN	RPA3	Replication protein A 14 kDa subunit	Color2 [DarkGray]	1	4		23.72858238	22.79748726	22.65621948	14.95645905	21.63644028	21.63644028
0.044835187	-0.047924042	P35249	RFC4_HUMAN	RFC4	Replication factor C subunit 4	Color2 [DarkGray]	1	4		22.55215454	24.08537483	23.93156815	23.37782478	23.57542419	23.48000526
0.103734153	0.052316189	P35250	RFC2_HUMAN	RFC2	Replication factor C subunit 2	Color2 [DarkGray]	1	4		22.82880974	23.46762085	23.29614067	23.19610405	23.09022903	23.45512962
0.45323944	-0.394813061	P35251;P35251-2	RFC1_HUMAN	RFC1	Replication factor C subunit 1	Color2 [DarkGray]	1	4		21.45763779	23.08050346	22.84804535	21.84613228	22.02242279	22.44252968
0.964809034	-0.60240221	P35270	SPRE_HUMAN	SPR	Sepiapterin reductase	Color2 [DarkGray]	1	4		20.38574409	21.23608017	21.65839958	20.15807724	20.72234154	20.54510117
0.163982167	-0.622309208	P35527	K1C9_HUMAN	KRT9	Keratin, type I cytoskeletal 9	Color2 [DarkGray]	1	4		28.1064949	24.05258369	28.89735222	27.6320076	27.50142479	25.58691978
2.055349292	0.847736359	P35573	GDE_HUMAN	AGL	Glycogen debranching enzyme	Color2 [DarkGray]	1	4		25.06085205	24.28911972	24.10948563	25.29963875	25.08942032	25.38442802
0.990682521	-0.385941982	P35579	MYH9_HUMAN	MYH9	Myosin-9	Color2 [DarkGray]	1	4		23.00024033	23.73892403	23.67572975	23.20508385	22.83845901	23.25205231
0.367442172	-0.226603508	P35606;P35606-2	COPB2_HUMAN	COPB2	Coatomer subunit beta'	Color2 [DarkGray]	1	4		23.00367355	23.31007957	23.40405655	22.45261955	22.87829971	23.25060844
2.148220358	-0.510754108	P35610;P35610-2;P35610-3	SOAT1_HUMAN	SOAT1	Sterol O-acyltransferase 1	Color2 [DarkGray]	1	4		22.80341148	23.32388687	23.17645645	22.61862946	22.49472618	22.7202549
1.239279938	-0.733411789	P35658	NU214_HUMAN	NUP214	Nuclear pore complex protein Nup214	Color2 [DarkGray]	1	4		23.8764267	25.09345627	24.9671917	23.78954887	24.1487999	24.01903152
0.152221381	0.466098785	P35659	DEK_HUMAN	DEK	Protein DEK	Color2 [DarkGray]	1	4		16.29239082	21.09506798	19.81131172	20.02917862	19.72637558	20.14569283
1.774911762	-2.994346857	P35711-5	SOX5_HUMAN	SOX5	Isoform of P35711, Isoform 5 of Transcription factor SOX-5	Color2 [DarkGray]	1	4		20.40665436	19.91750526	19.97421265	15.96960735	15.82801819	16.27817154
0.610343282	-0.859224319	P35908	K22E_HUMAN	KRT2	Keratin, type II cytoskeletal 2 epidermal	Color2 [DarkGray]	1	4		25.78954887	24.18706894	26.06907272	25.58691978	25.08131599	24.546278
0.294088997	-0.537158489	P35998	PRS7_HUMAN	PSMC2	26S proteasome regulatory subunit 7	Color2 [DarkGray]	1	4		22.63644028	23.88576508	24.79946518	22.85566902	22.83460617	22.82104301
0.746881338	0.608948708	P36268;P36268-2;P36268-3	GGT2_HUMAN	GGT2P	Inactive glutathione hydrolase 2	Color2 [DarkGray]	1	4		16.73997498	17.26379204	16.0623951	16.60097504	16.96763229	17.81093025
0.976018152	-3.600931644	P36404	ARL2_HUMAN	ARL2	ADP-ribosylation factor-like protein 2	Color2 [DarkGray]	1	4		21.55917549	23.416996	23.46762085	15.60569191	17.04646873	22.52850342
0.073020622	-0.114303589	P36542;P36542-2	ATPG_HUMAN	ATP5F1C	ATP synthase subunit gamma, mitochondrial	Color2 [DarkGray]	1	4		23.68645668	25.82152939	25.94726181	25.13711739	25.06496811	25.21326637
1.39570304	-3.611411095	P36551	HEM6_HUMAN	CPOX	Oxygen-dependent coproporphyrinogen-III oxidase, mitochondrial	Color2 [DarkGray]	1	4		22.02917862	22.87455177	22.91342163	17.43261528	21.18252945	16.09093857
3.353659971	1.469772816	P36578	RL4_HUMAN	RPL4	Large ribosomal subunit protein uL4	Color2 [DarkGray]	1	4		26.83845901	27.28029633	27.1213932	28.26695824	28.15557098	28.66627884
4.223240032	5.384503603	P36639-2	8ODP_HUMAN	NUDT1	Isoform of P36639, Isoform p22 of Oxidized purine nucleoside triphosphate hydrolase	Color2 [DarkGray]	1	4		15.94636631	16.92067337	16.19680214	21.96013832	22.19460297	22.34840775
0.940729608	-0.337345123	P36776;P36776-2	LONM_HUMAN	LONP1	Lon protease homolog, mitochondrial	Color2 [DarkGray]	1	4		23.99334526	24.54037857	24.8190937	24.1332016	24.20955276	24.11743546
1.709245846	-2.898445368	P36871	PGM1_HUMAN	PGM1	Phosphoglucomutase-1	Color2 [DarkGray]	1	4		16.60294342	19.08320618	20.1332016	16.71616936	16.73302269	15.12615395
0.038298402	0.021862984	P36873;P36873-2	PP1G_HUMAN	PPP1CC	Serine/threonine-protein phosphatase PP1-gamma catalytic subunit	Color2 [DarkGray]	1	4		22.72234154	23.62086868	23.21992683	23.21549034	23.1300621	23.19910431
0.254604642	0.158157349	P36954	RPB9_HUMAN	POLR2I	DNA-directed RNA polymerase II subunit RPB9	Color2 [DarkGray]	1	4		25.42342186	24.60399437	24.30312729	24.90884781	24.8764267	24.84325981
1.135916978	-0.802545547	P36957	ODO2_HUMAN	DLST	Dihydrolipoyllysine-residue succinyltransferase component of 2-oxoglutarate dehydrogenase complex, mitochondrial	Color2 [DarkGray]	1	4		22.37252045	23.70767212	23.84804535	22.62978745	22.62086868	22.68002892
0.762111636	-0.195896149	P37108	SRP14_HUMAN	SRP14	Signal recognition particle 14 kDa protein	Color2 [DarkGray]	1	4		24.83845901	25.29963875	24.99765778	24.67033577	24.98032761	25.01478195
0.964698388	-0.878539085	P37198	NUP62_HUMAN	NUP62	Nuclear pore glycoprotein p62	Color2 [DarkGray]	1	4		24.78954887	26.25889587	26.55508423	25.35783386	25.49838448	25.15653419
0.807334943	-2.217971325	P37802-2	TAGL2_HUMAN	TAGLN2	Isoform of P37802, Isoform 2 of Transgelin-2	Color2 [DarkGray]	1	4		22.49960136	22.7735424	22.39100075	21.61414146	21.60512543	16.27150345
0.130062614	-0.046485901	P38117	ETFB_HUMAN	ETFB	Electron transfer flavoprotein subunit beta	Color2 [DarkGray]	1	4		21.60059547	21.80734825	21.6408596	21.42726326	21.86891365	21.89133835
2.323832181	0.653857708	P38159	RBMX_HUMAN	RBMX	RNA-binding motif protein, X chromosome	Color2 [DarkGray]	1	4		29.63027382	29.15557098	29.0083847	29.87847519	30.02168083	29.81726456
0.845256526	-1.808945179	P38398-7	BRCA1_HUMAN	BRCA1	Isoform of P38398, Isoform 7 of Breast cancer type 1 susceptibility protein	Color2 [DarkGray]	1	4		17.48775291	20.68002892	20.01563263	19.96013832	17.23365974	17.82712555
0.114568118	-0.082177639	P38432	COIL_HUMAN	COIL	Coilin	Color2 [DarkGray]	1	4		22.44758415	23.32388687	23.48000526	23.20209694	22.82493019	23.10789108
4.216454746	0.771845341	P38435;P38435-2	VKGC_HUMAN	GGCX	Vitamin K-dependent gamma-carboxylase	Color2 [DarkGray]	1	4		21.83074379	21.99851799	21.66275215	22.69072533	22.5308857	22.61638641
0.559923491	0.247115612	P38606-2	VATA_HUMAN	ATP6V1A	Isoform of P38606, Isoform 2 of V-type proton ATPase catalytic subunit A	Color2 [DarkGray]	1	4		19.18927193	19.98815155	19.94592476	19.94592476	20.20657539	20.02917862
3.847544131	-0.454770088	P38646	GRP75_HUMAN	HSPA9	Stress-70 protein, mitochondrial	Color2 [DarkGray]	1	4		28.25799751	28.19366264	28.18423462	27.80193329	27.75811768	27.86230659
1.04830438	-0.318695545	P38919	IF4A3_HUMAN	EIF4A3	Eukaryotic initiation factor 4A-III	Color2 [DarkGray]	1	4		25.89966011	26.53741837	26.4968605	25.96499252	26.17569542	25.91342163
0.184317333	0.148365498	P39019	RS19_HUMAN	RPS19	Small ribosomal subunit protein eS19	Color2 [DarkGray]	1	4		26.56383705	27.71292877	27.41538429	27.1213932	27.18895721	27.61104774
2.046179479	0.943277359	P39023	RL3_HUMAN	RPL3	Large ribosomal subunit protein uL3	Color2 [DarkGray]	1	4		27.50142479	27.17949677	27.19835472	27.81421089	27.85043144	28.22158813
0.062807542	-0.023344994	P39656;P39656-3	OST48_HUMAN	DDOST	Dolichyl-diphosphooligosaccharide--protein glycosyltransferase 48 kDa subunit	Color2 [DarkGray]	1	4		23.9583683	24.31699944	24.57542419	24.35110664	24.28911972	24.24626541
0.372207989	-0.284692287	P39748	FEN1_HUMAN	FEN1	Flap endonuclease 1	Color2 [DarkGray]	1	4		22.68645668	23.8190937	23.86702919	23.07887459	23.10789108	23.416996
2.136297454	-4.62184763	P39880;P39880-2;P39880-5	CUX1_HUMAN	CUX1	Homeobox protein cut-like 1	Color2 [DarkGray]	1	4		18.0050087	22.30452156	22.47258759	16.62534523	15.92164421	16.61609459
0.361333307	-0.244562626	P40227	TCPZ_HUMAN	CCT6A	T-complex protein 1 subunit zeta	Color2 [DarkGray]	1	4		24.46762085	25.56092453	25.64855957	25.03170586	25.1680603	24.94503021
3.656332972	1.674994946	P40429	RL13A_HUMAN	RPL13A	Large ribosomal subunit protein uL13	Color2 [DarkGray]	1	4		25.34435081	25.64030838	25.05258369	26.6320076	26.73892403	27.1114769
0.390971111	0.532919884	P40616;P40616-2	ARL1_HUMAN	ARL1	ADP-ribosylation factor-like protein 1	Color2 [DarkGray]	1	4		24.04426956	26.45982742	26.56092453	26.50899696	26.29614067	26.28735924
1.192623551	2.580417156	P40692	MLH1_HUMAN	MLH1	DNA mismatch repair protein Mlh1	Color2 [DarkGray]	1	4		17.17437363	20.67141724	20.00195885	21.09506798	20.61862946	21.29333687
0.044866683	-0.125569344	P40763;P40763-3;P40763-2	STAT3_HUMAN	STAT3	Signal transducer and activator of transcription 3	Color2 [DarkGray]	1	4		16.94904137	19.78388405	19.54803467	19.59023857	19.56310654	16.66418648
3.500497913	-1.405735493	P40926	MDHM_HUMAN	MDH2	Malate dehydrogenase, mitochondrial	Color2 [DarkGray]	1	4		25.52850342	25.17569542	25.06907272	24.30312729	23.56383705	23.94948959
0.365050445	1.725804329	P40937	RFC5_HUMAN	RFC5	Replication factor C subunit 5	Color2 [DarkGray]	1	4		15.64012337	23.6971035	23.68645668	23.48000526	23.37782478	23.52850342
0.912305861	-0.331111908	P40938	RFC3_HUMAN	RFC3	Replication factor C subunit 3	Color2 [DarkGray]	1	4		21.33756065	21.6408596	21.73065567	21.34299469	20.7634449	21.2877121
0.002977062	-0.002872944	P40939	ECHA_HUMAN	HADHA	Trifunctional enzyme subunit alpha, mitochondrial	Color2 [DarkGray]	1	4		23.13476944	24.45512962	24.28911972	24.04426956	24.12533951	24.05258369
1.277313349	-0.3136549	P41091	IF2G_HUMAN	EIF2S3	Eukaryotic translation initiation factor 2 subunit 3	Color2 [DarkGray]	1	4		23.15653419	23.62086868	23.51653099	23.04593468	22.97596359	23.31007957
0.477121476	0.473265171	P41162	ETV3_HUMAN	ETV3	ETS translocation variant 3	Color2 [DarkGray]	1	4		16.91639709	18.16119385	16.30962944	17.8613472	17.79154396	17.89789772
0.308773886	-1.330842495	P41208	CETN2_HUMAN	CETN2	Centrin-2	Color2 [DarkGray]	1	4		21.73479652	17.42576408	21.45763779	17.47135544	21.67141724	21.6496563
5.55766176	-4.749356508	P41212	ETV6_HUMAN	ETV6	Transcription factor ETV6	Color2 [DarkGray]	1	4		20.36452866	21.13946152	21.26499176	16.68639946	16.32891655	15.81522655
0.002743251	0.017760277	P41223;P41223-2	BUD31_HUMAN	BUD31	Protein BUD31 homolog	Color2 [DarkGray]	1	4		23.16576385	23.01051903	22.46263885	22.79748726	22.88576508	16.89302254
1.787512366	-1.493558407	P41240	CSK_HUMAN	CSK	Tyrosine-protein kinase CSK	Color2 [DarkGray]	1	4		17.15784836	18.76677513	18.62037086	17.07648087	17.06219864	17.00708771
0.333211097	1.126867771	P41247;P41247-2	PLPL4_HUMAN	PNPLA4	Patatin-like phospholipase domain-containing protein 4	Color2 [DarkGray]	1	4		17.05106735	22.6971035	22.81127357	22.7202549	22.63865089	22.38311005
0.485020824	-0.653521061	P41252	SYIC_HUMAN	IARS1	Isoleucine--tRNA ligase, cytoplasmic	Color2 [DarkGray]	1	4		24.29614067	25.99550247	25.99980927	26.19272232	24.21697044	24.76951218
0.179215733	-0.57746315	P41273	TNFL9_HUMAN	TNFSF9	Tumor necrosis factor ligand superfamily member 9	Color2 [DarkGray]	1	4		21.68002892	21.43237114	21.29333687	21.89133835	17.15477562	22.33210564
1.446381816	-4.33880949	P42126;P42126-2	ECI1_HUMAN	ECI1	Enoyl-CoA delta isomerase 1, mitochondrial	Color2 [DarkGray]	1	4		23.21697044	22.57773209	22.43491745	15.34430981	15.91487598	20.92433739
1.616327926	0.439220428	P42166	LAP2A_HUMAN	TMPO	Lamina-associated polypeptide 2, isoform alpha	Color2 [DarkGray]	1	4		25.28559685	25.89504242	25.77454758	26.11346626	25.98468018	26.22066498
0.033455648	-0.010922909	P42167	LAP2B_HUMAN	TMPO	Isoform of P42166, Lamina-associated polypeptide 2, isoforms beta/gamma	Color2 [DarkGray]	1	4		23.48000526	23.46762085	23.90426064	23.59832573	23.59832573	23.6320076
0.329391713	-0.989958763	P42224;P42224-2	STAT1_HUMAN	STAT1	Signal transducer and activator of transcription 1-alpha/beta	Color2 [DarkGray]	1	4		17.62664413	19.8935833	20.08212852	19.22993088	15.20185661	19.38476181
0.748631377	-0.173049927	P42285	MTREX_HUMAN	MTREX	Exosome RNA helicase MTR4	Color2 [DarkGray]	1	4		24.61526489	24.36452866	24.15653419	24.28911972	24.20955276	24.16422844
2.818138375	1.544870377	P42677	RS27_HUMAN	RPS27	Small ribosomal subunit protein eS27	Color2 [DarkGray]	1	4		25.51953316	26.77705956	26.1487999	27.58262062	27.78331757	27.79575539
2.644965699	-3.701552391	P42679-2	MATK_HUMAN	MATK	Isoform of P42679, Isoform 2 of Megakaryocyte-associated tyrosine-protein kinase	Color2 [DarkGray]	1	4		20.01563263	20.27639771	20.35380173	16.2389679	15.85545063	15.66921043
2.400054897	2.967730522	P42694	HELZ_HUMAN	HELZ	Probable helicase with zinc finger domain	Color2 [DarkGray]	1	4		17.25240707	19.58268166	16.8564949	20.42726326	20.45763779	20.62756157
0.909928097	0.23801136	P42695	CNDD3_HUMAN	NCAPD3	Condensin-2 complex subunit D3	Color2 [DarkGray]	1	4		21.21845055	21.28206635	20.94592476	21.56383705	21.1332016	21.25349617
1.745726403	0.160759926	P42704	LPPRC_HUMAN	LRPPRC	Leucine-rich PPR motif-containing protein, mitochondrial	Color2 [DarkGray]	1	4		26.0083847	25.87173462	26.06702042	26.15653419	26.17188263	26.20582962
1.813047959	-3.987154484	P42765	THIM_HUMAN	ACAA2	3-ketoacyl-CoA thiolase, mitochondrial	Color2 [DarkGray]	1	4		20.88016891	22.15807724	22.27070618	16.83190536	19.51939583	16.05015182
0.567429718	-1.753947496	P43034	LIS1_HUMAN	PAFAH1B1	Platelet-activating factor acetylhydrolase IB subunit beta	Color2 [DarkGray]	1	4		22.32113457	21.78356743	21.64526367	15.86544704	21.69285393	21.98815155
2.534287766	-5.958581686	P43121	MUC18_HUMAN	MCAM	Cell surface glycoprotein MUC18	Color2 [DarkGray]	1	4		22.7654705	22.62086868	22.40924644	20.2877121	15.60443306	15.36275578
0.839424518	-0.22697401	P43243	MATR3_HUMAN	MATR3	Matrin-3	Color2 [DarkGray]	1	4		29.42942047	29.91170883	29.95393562	29.55545044	29.6831131	29.5808239
0.205779027	0.090449333	P43246	MSH2_HUMAN	MSH2	DNA mismatch repair protein Msh2	Color2 [DarkGray]	1	4		22.20955276	22.17949677	21.73892403	21.95304871	21.83460617	22.11108017
1.140042249	0.436163902	P43304	GPDM_HUMAN	GPD2	Glycerol-3-phosphate dehydrogenase, mitochondrial	Color2 [DarkGray]	1	4		21.39100075	21.85756874	22.17035484	22.58233261	22.27070618	22.11426163
3.188246509	-1.154842377	P43307;P43307-2	SSRA_HUMAN	SSR1	Translocon-associated protein subunit alpha	Color2 [DarkGray]	1	4		23.94948959	24.09345627	24.09345627	22.8365345	23.36452866	22.52372742
1.705729506	2.112768173	P43355	MAGA1_HUMAN	MAGEA1	Melanoma-associated antigen 1	Color2 [DarkGray]	1	4		18.73291206	20.09506798	17.20564842	20.98119926	20.77956581	21.07561493
0.847142598	-0.241435528	P43686;P43686-2	PRS6B_HUMAN	PSMC4	26S proteasome regulatory subunit 6B	Color2 [DarkGray]	1	4		22.82880974	23.26785278	22.7634449	22.6971035	22.62086868	22.60738373
3.295298182	-1.179617405	P43897	EFTS_HUMAN	TSFM	Elongation factor Ts, mitochondrial	Color2 [DarkGray]	1	4		22.55215454	22.71607208	23.08050346	22.00538826	21.56383705	21.38574409
0.781280223	-0.28693676	P45880	VDAC2_HUMAN	VDAC2	Voltage-dependent anion-selective channel protein 2	Color2 [DarkGray]	1	4		24.84325981	25.35110664	25.63754654	25.11743546	24.87173462	25.03170586
0.459676347	0.896980762	P45954	ACDSB_HUMAN	ACADSB	Short/branched chain specific acyl-CoA dehydrogenase, mitochondrial	Color2 [DarkGray]	1	4		17.21570778	20.81127357	20.67141724	20.90976334	20.9671917	20.25349617
2.221949842	-1.286298275	P45974;P45974-2	UBP5_HUMAN	USP5	Ubiquitin carboxyl-terminal hydrolase 5	Color2 [DarkGray]	1	4		21.29893875	22.12691689	22.19460297	20.97421265	20.14569283	20.43745995
0.717388244	-0.232327461	P46013	KI67_HUMAN	MKI67	Proliferation marker protein Ki-67	Color2 [DarkGray]	1	4		22.97945595	23.44252968	23.26785278	22.82880974	23.05258369	23.32388687
1.189848184	-0.500836372	P46060	RAGP1_HUMAN	RANGAP1	Ran GTPase-activating protein 1	Color2 [DarkGray]	1	4		22.85756874	23.56383705	23.83845901	23.0122261	22.94948959	22.9724617
0.761396873	-0.217508793	P46087-2;P46087;P46087-4	NOP2_HUMAN	NOP2	Probable 28S rRNA (cytosine(4447)-C(5))-methyltransferase	Color2 [DarkGray]	1	4		24.10948563	24.66492271	24.64855957	24.28911972	24.18706894	24.33756065
0.227814304	0.159035206	P46100-5	ATRX_HUMAN	ATRX	Isoform of P46100, Isoform 5 of Transcriptional regulator ATRX	Color2 [DarkGray]	1	4		19.12891388	20.25349617	20.06907272	20.06907272	19.82424545	20.23022652
0.974824647	0.39391613	P46379;P46379-2;P46379-3	BAG6_HUMAN	BAG6	Large proline-rich protein BAG6	Color2 [DarkGray]	1	4		22.84804535	23.49228287	22.93876457	23.83845901	23.19460297	23.67572975
0.785693816	-0.299611568	P46459	NSF_HUMAN	NSF	Vesicle-fusing ATPase	Color2 [DarkGray]	1	4		20.91706848	21.69285393	21.39623642	21.10789108	21.31007957	21.00881195
2.392723139	1.043361187	P46776	RL27A_HUMAN	RPL27A	Large ribosomal subunit protein uL15	Color2 [DarkGray]	1	4		28.59690475	29.50710869	29.38484001	30.19601059	29.96774292	30.33031273
3.351989858	0.868814945	P46777	RL5_HUMAN	RPL5	Large ribosomal subunit protein uL18	Color2 [DarkGray]	1	4		25.01478195	25.02749252	24.73892403	25.57253647	25.69178963	25.76698685
3.141367819	1.252166748	P46778	RL21_HUMAN	RPL21	Large ribosomal subunit protein eL21	Color2 [DarkGray]	1	4		25.0484314	25.34435081	24.93156815	26.23534966	25.97377586	26.69975281
1.263910896	0.791122913	P46779-3	RL28_HUMAN	RPL28	Isoform of P46779, Isoform 3 of Large ribosomal subunit protein eL28	Color2 [DarkGray]	1	4		26.07928276	27.42342186	27.1114769	27.49381065	27.546278	27.77705956
4.984289791	2.424229145	P46781	RS9_HUMAN	RPS9	Small ribosomal subunit protein uS4	Color2 [DarkGray]	1	4		27.66627884	27.98685074	27.53148079	30.0479126	29.83092499	30.07367516
0.606585938	0.85513258	P46783	RS10_HUMAN	RPS10	Small ribosomal subunit protein eS10	Color2 [DarkGray]	1	4		20.90976334	23.54037857	23.52850342	23.88576508	23.40405655	23.93156815
0.021482604	-0.008323193	P46940	IQGA1_HUMAN	IQGAP1	Ras GTPase-activating-like protein IQGAP1	Color2 [DarkGray]	1	4		24.33073997	24.44884491	24.51653099	24.28911972	24.20955276	24.60399437
2.616975611	-0.590117455	P46977	STT3A_HUMAN	STT3A	Dolichyl-diphosphooligosaccharide--protein glycosyltransferase subunit STT3A	Color2 [DarkGray]	1	4		23.35110664	23.0509243	23.31007957	22.69498062	22.90242195	22.5937748
1.588777548	2.729345798	P47712	PA24A_HUMAN	PLA2G4A	Cytosolic phospholipase A2	Color2 [DarkGray]	1	4		16.13979149	19.71264839	19.75681114	21.89873695	21.00881195	21.64526367
2.31607208	-0.536086082	P47756;P47756-1	CAPZB_HUMAN	CAPZB	F-actin-capping protein subunit beta	Color2 [DarkGray]	1	4		24.44884491	24.74919128	24.29614067	23.97596359	24.1332016	24.04426956
0.459282873	-0.207197189	P47897	SYQ_HUMAN	QARS1	Glutamine--tRNA ligase	Color2 [DarkGray]	1	4		22.79946518	23.56383705	23.36452866	22.97945595	22.84995461	23.29614067
0.112593278	0.124639034	P47902	CDX1_HUMAN	CDX1	Homeobox protein CDX-1	Color2 [DarkGray]	1	4		17.04197121	16.5557003	18.12245369	17.03847122	17.75649834	17.86919594
3.406722894	0.879343033	P47974	TISD_HUMAN	ZFP36L2	mRNA decay activator protein ZFP36L2	Color2 [DarkGray]	1	4		22.23899651	22.60738373	22.50203133	23.59832573	23.29614067	23.40405655
0.358811505	-0.147676945	P47985	UCRI_HUMAN	UQCRFS1	Cytochrome b-c1 complex subunit Rieske, mitochondrial	Color2 [DarkGray]	1	4		23.32388687	23.83845901	23.82880974	23.73892403	23.21400833	23.71816444
0.295039299	-1.132269859	P48047	ATPO_HUMAN	ATP5PO	ATP synthase subunit O, mitochondrial	Color2 [DarkGray]	1	4		22.54510117	28.87408257	29.00303078	26.21512032	26.1680603	26.28383255
0.878176405	1.125155926	P48200	IREB2_HUMAN	IREB2	Iron-responsive element-binding protein 2	Color2 [DarkGray]	1	4		15.96739197	18.37796021	18.2324028	18.30419159	18.94737434	19.02091408
0.275436213	0.187696934	P48444	COPD_HUMAN	ARCN1	Coatomer subunit delta	Color2 [DarkGray]	1	4		23.15035057	24.30312729	24.16422844	23.99334526	23.86702919	24.17949677
0.741257253	0.397570133	P48449;P48449-3	LSS_HUMAN	LSS	Lanosterol synthase	Color2 [DarkGray]	1	4		21.56383705	22.14258003	22.38047028	22.66709137	22.81127357	22.51412392
1.738803973	0.755250454	P48634	PRC2A_HUMAN	PRRC2A	Protein PRRC2A	Color2 [DarkGray]	1	4		22.52850342	22.35380173	21.62310219	22.84038162	22.58691978	22.96190453
1.215214141	-0.36714077	P48643	TCPE_HUMAN	CCT5	T-complex protein 1 subunit epsilon	Color2 [DarkGray]	1	4		24.44884491	24.97158432	24.9583683	24.28911972	24.56964302	24.33756065
4.096033567	-6.011012554	P48681	NEST_HUMAN	NES	Nestin	Color2 [DarkGray]	1	4		21.33210564	22.12060165	23.12533951	15.18401146	16.99366951	17.2960701
1.519652793	-0.727459431	P48960;P48960-2;P48960-3	AGRE5_HUMAN	ADGRE5	Adhesion G protein-coupled receptor E5	Color2 [DarkGray]	1	4		20.85756874	21.51653099	21.21845055	20.59149361	20.98815155	20.59149361
1.912825002	1.246247292	P49207	RL34_HUMAN	RPL34	Large ribosomal subunit protein eL34	Color2 [DarkGray]	1	4		25.9225235	26.7644577	26.28383255	27.6458149	26.90884781	27.90311241
1.788613944	0.621578693	P49257	LMAN1_HUMAN	LMAN1	Protein ERGIC-53	Color2 [DarkGray]	1	4		27.58978081	27.2076931	26.8263855	27.62505531	28.1064949	27.75174713
5.987298619	-5.105429649	P49321;P49321-2	NASP_HUMAN	NASP	Nuclear autoantigenic sperm protein	Color2 [DarkGray]	1	4		22.1487999	22.10469627	21.80734825	17.07780838	16.61857796	17.31290054
1.829145751	0.53626442	P49327	FAS_HUMAN	FASN	Fatty acid synthase	Color2 [DarkGray]	1	4		22.7471447	22.90793228	23.35110664	23.67572975	23.51653099	23.42981911
1.052672686	-0.331371307	P49368	TCPG_HUMAN	CCT3	T-complex protein 1 subunit gamma	Color2 [DarkGray]	1	4		25.27497673	25.87173462	25.94503021	25.47691917	25.32731628	25.37782478
1.546541013	0.312846661	P49406	RM19_HUMAN	MRPL19	Large ribosomal subunit protein bL19m	Color2 [DarkGray]	1	4		24.22434998	24.28206635	24.07724571	24.67033577	24.59832573	24.43618965
1.845741795	-1.466728687	P49411	EFTU_HUMAN	TUFM	Elongation factor Tu, mitochondrial	Color2 [DarkGray]	1	4		26.48000526	28.19835472	28.17949677	26.23717499	26.28911972	26.47537422
1.897600032	0.446751118	P49458	SRP09_HUMAN	SRP9	Signal recognition particle 9 kDa protein	Color2 [DarkGray]	1	4		24.44884491	24.65948868	24.10948563	24.91342163	24.68110275	24.84325981
0.516315008	-0.202798843	P49591	SYSC_HUMAN	SARS1	Serine--tRNA ligase, cytoplasmic	Color2 [DarkGray]	1	4		23.19610405	22.70767212	22.46263885	22.42213821	22.6118927	22.76141739
2.950980356	-0.822494984	P49641;P49641-1;P49641-2	MA2A2_HUMAN	MAN2A2	Alpha-mannosidase 2x	Color2 [DarkGray]	1	4		21.44758415	21.28206635	21.33756065	20.24190903	20.32113457	20.81127357
0.332368251	-0.062695503	P49643	PRI2_HUMAN	PRIM2	DNA primase large subunit	Color2 [DarkGray]	1	4		20.23022652	20.14569283	20.27639771	20.18252945	20.02917862	20.04260063
2.192170072	1.842787743	P49711	CTCF_HUMAN	CTCF	Transcriptional repressor CTCF	Color2 [DarkGray]	1	4		18.10904884	17.30501175	18.80614281	20.2877121	20.02917862	18.96257782
1.74536031	-2.698163509	P49716	CEBPD_HUMAN	CEBPD	CCAAT/enhancer-binding protein delta	Color2 [DarkGray]	1	4		16.92893219	19.11485481	19.58985138	14.94039249	15.68964291	16.98966217
0.705073524	0.182962894	P49721	PSB2_HUMAN	PSMB2	Proteasome subunit beta type-2	Color2 [DarkGray]	1	4		21.68431664	22.17645645	22.12060165	22.23608017	22.06579018	22.04260063
0.738492241	-0.481220245	P49736	MCM2_HUMAN	MCM2	DNA replication licensing factor MCM2	Color2 [DarkGray]	1	4		23.73892403	22.85756874	22.71187782	22.3698616	22.05258369	22.85756874
4.032501277	1.437487125	P49748-3	ACADV_HUMAN	ACADVL	Isoform of P49748, Isoform 3 of Very long-chain specific acyl-CoA dehydrogenase, mitochondrial	Color2 [DarkGray]	1	4		25.19084167	25.64030838	25.6320076	27.25349617	26.83845901	26.90884781
0.277833539	0.171159744	P49750	YLPM1_HUMAN	YLPM1	YLP motif-containing protein 1	Color2 [DarkGray]	1	4		23.22875977	22.40145493	22.07561493	22.55683899	22.68645668	22.7202549
1.948485188	0.720942497	P49755	TMEDA_HUMAN	TMED10	Transmembrane emp24 domain-containing protein 10	Color2 [DarkGray]	1	4		28.1064949	27.6180687	27.32388687	28.40324402	28.59334755	28.27141953
1.885159632	-1.037757874	P49756	RBM25_HUMAN	RBM25	RNA-binding protein 25	Color2 [DarkGray]	1	4		23.25205231	24.49838448	24.17188263	22.94413757	23.15035057	22.73686028
1.241033153	-2.14467907	P49759-3	CLK1_HUMAN	CLK1	Isoform of P49759, Isoform 3 of Dual specificity protein kinase CLK1	Color2 [DarkGray]	1	4		19.96013832	19.96013832	16.44736099	16.79936218	17.48577881	16.80831909
0.55475013	1.330448627	P49761	CLK3_HUMAN	CLK3	Dual specificity protein kinase CLK3	Color2 [DarkGray]	1	4		21.75123596	17.12663651	21.55917549	21.75938797	21.55917549	21.94234848
1.21523759	-1.206497192	P49790;P49790-3	NU153_HUMAN	NUP153	Nuclear pore complex protein Nup153	Color2 [DarkGray]	1	4		23.94055748	26.15846252	25.85281372	24.17949677	24.37782478	24.16422844
1.147763208	-0.456313133	P49792	RBP2_HUMAN	RANBP2	E3 SUMO-protein ligase RanBP2	Color2 [DarkGray]	1	4		23.94948959	24.60399437	24.74919128	24.07724571	24.28911972	23.94055748
0.700867255	-2.093934774	P49902-2	5NTC_HUMAN	NT5C2	Isoform of P49902, Isoform 2 of Cytosolic purine 5'-nucleotidase	Color2 [DarkGray]	1	4		20.95304871	15.96900368	19.46517181	16.51927567	19.85293961	16.0294323
0.390978961	-1.333189487	P49915	GUAA_HUMAN	GMPS	GMP synthase [glutamine-hydrolyzing]	Color2 [DarkGray]	1	4		22.247715	21.12691689	21.57773209	21.88016891	15.85087585	21.21252441
0.417485202	-0.301206589	P49916;P49916-3	DNLI3_HUMAN	LIG3	DNA ligase 3	Color2 [DarkGray]	1	4		20.34299469	21.55917549	21.688591	20.90976334	20.73065567	20.99507141
0.63947778	-0.402609825	P49959	MRE11_HUMAN	MRE11	Double-strand break repair protein MRE11	Color2 [DarkGray]	1	4		23.01733398	24.31699944	24.20955276	23.49228287	23.44252968	23.57542419
2.844077496	-0.78605175	P50213	IDH3A_HUMAN	IDH3A	Isocitrate dehydrogenase [NAD] subunit alpha, mitochondrial	Color2 [DarkGray]	1	4		24.62644958	24.77956581	24.73376083	23.91342163	24.31699944	23.90426064
0.18342926	-0.337347031	P50336	PPOX_HUMAN	PPOX	Protoporphyrinogen oxidase	Color2 [DarkGray]	1	4		21.36452866	24.37119102	24.15653419	23.17949677	23.40405655	23.17493248
0.001210546	0.000505447	P50402	EMD_HUMAN	EMD	Emerin	Color2 [DarkGray]	1	4		23.51653099	22.95659828	23.416996	23.12849045	23.26785278	23.31007957
1.548410459	-0.260297298	P50416	CPT1A_HUMAN	CPT1A	Carnitine O-palmitoyltransferase 1, liver isoform	Color2 [DarkGray]	1	4		22.85946465	23.05920219	23.19008827	22.93696785	22.688591	22.82298851
1.140485581	-1.066217422	P50454	SERPH_HUMAN	SERPINH1	Serpin H1	Color2 [DarkGray]	1	4		25.79699326	27.88576508	27.53148079	26.1273098	26.49838448	25.96939087
4.751791799	-3.141830683	P50552	VASP_HUMAN	VASP	Vasodilator-stimulated phosphoprotein	Color2 [DarkGray]	1	4		18.75545883	19.23395348	18.88005066	15.81517124	15.59610558	16.26138687
0.677254971	2.367537975	P50570	DYN2_HUMAN	DNM2	Dynamin-2	Color2 [DarkGray]	1	4		16.14425087	22.92795753	23.00367355	23.65403366	23.29614067	23.6320076
0.046172143	-0.217268467	P50579;P50579-3	MAP2_HUMAN	METAP2	Methionine aminopeptidase 2	Color2 [DarkGray]	1	4		20.64526367	21.57773209	21.23608017	22.36185455	16.05874252	22.53326416
5.482283551	-4.633820534	P50613	CDK7_HUMAN	CDK7	Cyclin-dependent kinase 7	Color2 [DarkGray]	1	4		21.99507141	21.24190903	21.6971035	17.5830307	16.87704086	16.44635391
3.919259965	-1.222630024	P50750-2	CDK9_HUMAN	CDK9	Isoform of P50750, Isoform 2 of Cyclin-dependent kinase 9	Color2 [DarkGray]	1	4		22.81323242	23.22434998	23.18404388	21.82298851	21.58691978	21.81127357
0.886681779	1.14462471	P50851;P50851-2	LRBA_HUMAN	LRBA	Lipopolysaccharide-responsive and beige-like anchor protein	Color2 [DarkGray]	1	4		17.67657661	18.44523048	16.03113937	18.94637871	17.26379776	19.00252914
2.407256789	-0.537879944	P50897	PPT1_HUMAN	PPT1	Palmitoyl-protein thioesterase 1	Color2 [DarkGray]	1	4		22.57542419	22.99507141	22.86325073	22.25349617	22.34299469	22.09828377
2.609981629	1.430378914	P50914	RL14_HUMAN	RPL14	Large ribosomal subunit protein eL14	Color2 [DarkGray]	1	4		25.67841911	26.30312729	26.38936043	27.13124084	27.46294975	27.78331757
2.168298114	-0.483939171	P50990	TCPQ_HUMAN	CCT8	T-complex protein 1 subunit theta	Color2 [DarkGray]	1	4		24.89041138	25.06085205	24.89966011	24.56964302	24.28206635	24.37119102
0.689312643	-0.254230499	P50991	TCPD_HUMAN	CCT4	T-complex protein 1 subunit delta	Color2 [DarkGray]	1	4		24.85756874	25.43300819	25.60681915	25.16422844	25.06496811	25.08537483
1.580209794	0.448408127	P51114	FXR1_HUMAN	FXR1	RNA-binding protein FXR1	Color2 [DarkGray]	1	4		24.88110352	25.52552032	25.50748634	25.74919128	25.68378258	25.83364296
1.010042167	0.89338398	P51148;P51148-2	RAB5C_HUMAN	RAB5C	Ras-related protein Rab-5C	Color2 [DarkGray]	1	4		22.73272705	24.07724571	24.42342186	25.15653419	24.75429916	24.18706894
0.366205294	0.143968105	P51149	RAB7A_HUMAN	RAB7A	Ras-related protein Rab-7a	Color2 [DarkGray]	1	4		25.16038704	25.39427567	25.77203178	25.94503021	25.53148079	25.53445244
0.563229356	0.505502224	P51151	RAB9A_HUMAN	RAB9A	Ras-related protein Rab-9A	Color2 [DarkGray]	1	4		24.08537483	25.06085205	25.57253647	26.03380585	25.65676498	24.79946518
0.278802422	-0.406303883	P51153	RAB13_HUMAN	RAB13	Ras-related protein Rab-13	Color2 [DarkGray]	1	4		20.6971035	23.19610405	22.89319229	22.04260063	21.97421265	22.16422844
0.850119442	-2.648271561	P51168;P51168-2	SCNNB_HUMAN	SCNN1B	Amiloride-sensitive sodium channel subunit beta	Color2 [DarkGray]	1	4		18.67144012	21.98815155	22.01903152	17.32367897	17.6212101	16.44185448
1.851575808	0.586723804	P51398;P51398-2;P51398-3	RT29_HUMAN	DAP3	Small ribosomal subunit protein mS29	Color2 [DarkGray]	1	4		26.2076931	25.72858238	25.66492271	26.69975281	26.56383705	26.34604263
0.773620296	0.964048386	P51523	ZNF84_HUMAN	ZNF84	Zinc finger protein 84	Color2 [DarkGray]	1	4		16.88085556	19.40432167	19.17470551	19.7304306	19.32886124	19.97421265
1.678425677	0.567645073	P51531;P51531-2	SMCA2_HUMAN	SMARCA2	Probable global transcription activator SNF2L2	Color2 [DarkGray]	1	4		24.39754295	23.99334526	23.57542419	24.54037857	24.55215454	24.49228287
1.793916629	0.774008274	P51532;P51532-2;P51532-3;P51532-4;P51532-5	SMCA4_HUMAN	SMARCA4	Transcription activator BRG1	Color2 [DarkGray]	1	4		25.87173462	25.11743546	25.01478195	26.24445152	25.78954887	26.07928276
2.671085605	-0.77901268	P51553;P51553-2	IDH3G_HUMAN	IDH3G	Isocitrate dehydrogenase [NAD] subunit gamma, mitochondrial	Color2 [DarkGray]	1	4		21.61862946	22.00881195	22.29052734	21.27070618	21.20060158	21.14569283
1.361351993	-0.34487009	P51571	SSRD_HUMAN	SSR4	Translocon-associated protein subunit delta	Color2 [DarkGray]	1	4		23.6971035	24.24626541	24.02749252	23.74919128	23.62086868	23.52850342
0.554639938	-0.160894871	P51572;P51572-2	BAP31_HUMAN	BCAP31	B-cell receptor-associated protein 31	Color2 [DarkGray]	1	4		23.49228287	23.48000526	23.6320076	23.55215454	23.18252945	23.6971035
0.737660444	-0.343175411	P51610-4;P51610	HCFC1_HUMAN	HCFC1	Host cell factor 1	Color2 [DarkGray]	1	4		22.45763779	23.36452866	23.35110664	22.69498062	22.87829971	22.75735474
0.265116574	0.069022655	P51648;P51648-2	AL3A2_HUMAN	ALDH3A2	Aldehyde dehydrogenase family 3 member A2	Color2 [DarkGray]	1	4		23.48000526	23.32388687	23.6320076	23.65403366	23.35110664	23.71816444
4.40554554	-1.209833145	P51659	DHB4_HUMAN	HSD17B4	Peroxisomal multifunctional enzyme type 2	Color2 [DarkGray]	1	4		24.84325981	24.92705345	24.94055748	23.50445747	23.99334526	23.56383705
0.722895654	-0.835809231	P51665	PSMD7_HUMAN	PSMD7	26S proteasome non-ATPase regulatory subunit 7	Color2 [DarkGray]	1	4		23.03590584	23.28206635	22.66709137	22.84995461	20.60059547	22.8707943
0.004043587	0.02600646	P51809;P51809-3	VAMP7_HUMAN	VAMP7	Vesicle-associated membrane protein 7	Color2 [DarkGray]	1	4		17.43465233	15.51043415	21.95304871	21.54510117	16.27572823	21.74304008
0.051055895	0.150405884	P51948	MAT1_HUMAN	MNAT1	CDK-activating kinase assembly factor MAT1	Color2 [DarkGray]	1	4		17.04924011	21.20060158	21.20657539	20.12060165	20.04260063	20.55449867
0.038298008	0.024013042	P51970	NDUA8_HUMAN	NDUFA8	NADH dehydrogenase [ubiquinone] 1 alpha subcomplex subunit 8	Color2 [DarkGray]	1	4		23.21992683	24.10948563	23.9671917	23.85756874	23.83845901	23.77956581
0.469437223	0.236466885	P51991	ROA3_HUMAN	HNRNPA3	Heterogeneous nuclear ribonucleoprotein A3	Color2 [DarkGray]	1	4		31.61981964	30.73731232	30.62853622	31.2076931	31.26472473	31.11768341
0.304734667	3.216856241	P51991-2	ROA3_HUMAN	HNRNPA3	Isoform of P51991, Isoform 2 of Heterogeneous nuclear ribonucleoprotein A3	Color2 [DarkGray]	1	4		15.29703236	16.95458984	27.93156815	28.16997337	16.5368576	27.8263855
0.208510164	-0.437292099	P52272;P52272-2	HNRPM_HUMAN	HNRNPM	Heterogeneous nuclear ribonucleoprotein M	Color2 [DarkGray]	1	4		28.15073776	31.41840363	31.40324402	29.9814167	30.46294975	30.2076931
0.020178551	-0.014099121	P52292	IMA1_HUMAN	KPNA2	Importin subunit alpha-1	Color2 [DarkGray]	1	4		23.57542419	24.55215454	24.49838448	24.17188263	24.31007957	24.1332016
1.08262633	0.40355587	P52294	IMA5_HUMAN	KPNA1	Importin subunit alpha-5	Color2 [DarkGray]	1	4		21.18252945	21.66275215	21.70977783	22.07561493	22.18555832	21.92433739
1.166633302	0.388824463	P52298	NCBP2_HUMAN	NCBP2	Nuclear cap-binding protein subunit 2	Color2 [DarkGray]	1	4		25.24988556	25.17569542	24.62086868	25.3066082	25.62366104	25.31699944
0.112619551	-0.051641464	P52434	RPAB3_HUMAN	POLR2H	DNA-directed RNA polymerases I, II, and III subunit RPABC3	Color2 [DarkGray]	1	4		23.25205231	23.0674324	22.79946518	22.7735424	23.21400833	23.09184265
0.072971918	0.061850071	P52435	RPB11_HUMAN	POLR2J	DNA-directed RNA polymerase II subunit RPB11-a	Color2 [DarkGray]	1	4		25.18328857	24.34435081	24.06907272	24.39754295	24.46138954	24.55800819
0.020360161	-0.074100971	P52594;P52594-2;P52594-3;P52594-4	AGFG1_HUMAN	AGFG1	Arf-GAP domain and FG repeat-containing protein 1	Color2 [DarkGray]	1	4		16.6821785	21.93156815	21.22434998	19.77873421	20.19460297	20.61862946
0.48764392	0.285673141	P52597	HNRPF_HUMAN	HNRNPF	Heterogeneous nuclear ribonucleoprotein F	Color2 [DarkGray]	1	4		32.31148911	31.30877876	31.19013405	31.83469772	31.72517204	31.81573868
1.491227007	3.933478832	P52701-4	MSH6_HUMAN	MSH6	Isoform of P52701, Isoform 4 of DNA mismatch repair protein Msh6	Color2 [DarkGray]	1	4		18.97481537	22.17340851	15.78290939	22.42213821	21.95659828	22.51653099
0.576118911	0.20610714	P52756	RBM5_HUMAN	RBM5	RNA-binding protein 5	Color2 [DarkGray]	1	4		22.91159439	22.49472618	22.11743546	22.68431664	22.75735474	22.63422585
3.510577824	-0.560646534	P52789	HXK2_HUMAN	HK2	Hexokinase-2	Color2 [DarkGray]	1	4		21.58691978	21.4873848	21.42213821	20.7875576	21.0886116	21.02242279
0.733825882	-1.353601456	P52888	THOP1_HUMAN	THOP1	Thimet oligopeptidase	Color2 [DarkGray]	1	4		19.87676811	17.11413002	16.08952713	16.22615433	16.74784851	16.4746666
3.022109651	-0.771173477	P52907	CAZA1_HUMAN	CAPZA1	F-actin-capping protein subunit alpha-1	Color2 [DarkGray]	1	4		24.60399437	24.44884491	24.25349617	23.78954887	23.80931282	23.35110664
2.020648759	-1.189092636	P52948;P52948-5	NUP98_HUMAN	NUP98	Nuclear pore complex protein Nup98-Nup96	Color2 [DarkGray]	1	4		24.82880974	26.11346626	25.98685074	24.5926342	24.54037857	24.62086868
0.312901628	1.149707794	P53041	PPP5_HUMAN	PPP5C	Serine/threonine-protein phosphatase 5	Color2 [DarkGray]	1	4		20.5731144	14.61763382	17.46203613	16.00209236	17.88342476	19.81036377
0.24560985	0.110518456	P53396;P53396-2	ACLY_HUMAN	ACLY	ATP-citrate synthase	Color2 [DarkGray]	1	4		22.62086868	22.97421265	22.44252968	22.9583683	22.50930023	23.02580452
0.686018588	-0.669696808	P53597	SUCA_HUMAN	SUCLG1	Succinate--CoA ligase [ADP/GDP-forming] subunit alpha, mitochondrial	Color2 [DarkGray]	1	4		22.09184265	24.02749252	23.91342163	22.84613228	22.78954887	22.73065567
2.130258729	1.297955036	P53611	PGTB2_HUMAN	RABGGTB	Geranylgeranyl transferase type-2 subunit beta	Color2 [DarkGray]	1	4		23.01393127	22.28206635	21.45763779	23.42981911	23.36452866	23.58691978
0.960564672	0.568150997	P53618	COPB_HUMAN	COPB1	Coatomer subunit beta	Color2 [DarkGray]	1	4		23.48000526	24.23899651	24.35110664	24.05258369	24.64306259	24.68110275
3.301114017	0.474026203	P53621	COPA_HUMAN	COPA	Coatomer subunit alpha	Color2 [DarkGray]	1	4		23.71816444	23.85756874	24.01903152	24.33756065	24.26785278	24.31007957
0.273771007	1.440558434	P53634	CATC_HUMAN	CTSC	Dipeptidyl peptidase 1	Color2 [DarkGray]	1	4		15.9194355	24.72858238	24.42342186	24.19460297	24.27497673	23.42981911
0.053255803	-0.012479782	P53701	CCHL_HUMAN	HCCS	Holocytochrome c-type synthase	Color2 [DarkGray]	1	4		22.53564072	22.41441727	22.64746284	22.56383705	22.47258759	22.35917473
1.89154398	-0.719278336	P53985	MOT1_HUMAN	SLC16A1	Monocarboxylate transporter 1	Color2 [DarkGray]	1	4		23.0509243	22.48983574	22.63422585	22.26499176	22.01903152	21.52133179
4.05907255	1.66995573	P53992	SC24C_HUMAN	SEC24C	Protein transport protein Sec24C	Color2 [DarkGray]	1	4		24.57542419	24.19460297	23.9225235	25.65130043	25.77454758	26.06496811
3.121390307	-0.49660635	P54136	SYRC_HUMAN	RARS1	Arginine--tRNA ligase, cytoplasmic	Color2 [DarkGray]	1	4		23.77956581	23.89504242	23.91342163	23.33756065	23.20806503	23.51653099
4.174162607	4.095490932	P54278;P54278-3	PMS2_HUMAN	PMS2	Mismatch repair endonuclease PMS2	Color2 [DarkGray]	1	4		16.80864334	16.57216644	15.03720093	19.96013832	20.14569283	20.20657539
0.728079579	0.598724842	P54317	LIPR2_HUMAN	PNLIPRP2	Pancreatic lipase-related protein 2	Color2 [DarkGray]	1	4		17.57913208	17.60768509	16.92648125	18.53917694	17.12688637	17.78681183
0.469808482	-0.152105331	P54577	SYYC_HUMAN	YARS1	Tyrosine--tRNA ligase, cytoplasmic	Color2 [DarkGray]	1	4		22.30452156	22.1611557	22.01903152	21.9916153	21.82687187	21.93156815
1.245980204	1.504940033	P54619-3;P54619;P54619-2	AAKG1_HUMAN	PRKAG1	5'-AMP-activated protein kinase subunit gamma-1	Color2 [DarkGray]	1	4		16.44228554	18.47854805	16.73427963	19.34296799	18.88459778	19.11873817
2.044154784	-0.457634926	P54709	AT1B3_HUMAN	ATP1B3	Sodium/potassium-transporting ATPase subunit beta-3	Color2 [DarkGray]	1	4		24.11743546	24.17949677	24.546278	23.9225235	23.73892403	23.78954887
6.10914	9.204678535	P54819;P54819-2	KAD2_HUMAN	AK2	Adenylate kinase 2, mitochondrial	Color2 [A=255, R=255, G=0, B=0]	7	4	+	16.93906403	16.19273376	16.67243004	26.6458149	26.52402496	25.12927628
1.556302212	-3.20442915	P54852	EMP3_HUMAN	EMP3	Epithelial membrane protein 3	Color2 [DarkGray]	1	4		16.76160622	21.40665436	21.33210564	16.44756317	16.22123146	16.2892952
2.777041503	-0.557121754	P54886	P5CS_HUMAN	ALDH18A1	Delta-1-pyrroline-5-carboxylate synthase	Color2 [DarkGray]	1	4		23.98468018	24.18706894	24.32388687	23.62086868	23.74919128	23.59832573
0.950929817	-3.026770115	P55010	IF5_HUMAN	EIF5	Eukaryotic translation initiation factor 5	Color2 [DarkGray]	1	4		16.21527863	21.58691978	21.0625	16.04499626	15.53345299	16.73136902
0.429933657	-0.253619194	P55011;P55011-3	S12A2_HUMAN	SLC12A2	Solute carrier family 12 member 2	Color2 [DarkGray]	1	4		18.81082916	19.52631187	19.38503838	19.32071114	18.54380226	19.42230034
1.315368589	-5.013403177	P55036	PSMD4_HUMAN	PSMD4	26S proteasome non-ATPase regulatory subunit 4	Color2 [DarkGray]	1	4		15.4465704	23.37782478	23.416996	16.08012199	16.82991791	16.70102882
2.857612513	0.440459251	P55060;P55060-3	XPO2_HUMAN	CSE1L	Exportin-2	Color2 [DarkGray]	1	4		24.57542419	24.25349617	24.36452866	24.78954887	24.79451561	24.77956581
1.277921833	3.408781528	P55061	BI1_HUMAN	TMBIM6	Bax inhibitor 1	Color2 [DarkGray]	1	4		22.81127357	17.43406296	16.48421097	22.00538826	22.20955276	22.04593468
0.17874746	-0.121948242	P55072	TERA_HUMAN	VCP	Transitional endoplasmic reticulum ATPase	Color2 [DarkGray]	1	4		27.14102173	26.67303467	25.92025375	26.19835472	26.58978081	26.5135231
0.104173807	-0.086904049	P55081	MFAP1_HUMAN	MFAP1	Microfibrillar-associated protein 1	Color2 [DarkGray]	1	4		23.37782478	22.11426163	22.15499115	22.35649109	22.59832573	22.22434998
0.523041271	-0.349723816	P55084	ECHB_HUMAN	HADHB	Trifunctional enzyme subunit beta, mitochondrial	Color2 [DarkGray]	1	4		23.12849045	24.18706894	24.35110664	23.74919128	23.73892403	23.45512962
2.644109667	-0.495793343	P55145	MANF_HUMAN	MANF	Mesencephalic astrocyte-derived neurotrophic factor	Color2 [DarkGray]	1	4		19.29694557	19.54287148	19.3860836	19.0820961	18.70199585	18.91528511
1.796256349	-0.761577129	P55209;P55209-2	NP1L1_HUMAN	NAP1L1	Nucleosome assembly protein 1-like 1	Color2 [DarkGray]	1	4		23.88576508	24.82880974	24.49228287	23.77956581	23.6320076	23.58691978
3.622947092	0.756123066	P55265	DSRAD_HUMAN	ADAR	Double-stranded RNA-specific adenosine deaminase	Color2 [DarkGray]	1	4		27.16997337	26.98685074	26.75174713	27.71947098	27.78954887	27.77705956
1.053990415	0.888434887	P55265-3	DSRAD_HUMAN	ADAR	Isoform of P55265, Isoform 3 of Double-stranded RNA-specific adenosine deaminase	Color2 [DarkGray]	1	4		22.63865089	22.44758415	20.80341148	22.89689064	22.90426064	23.24916267
5.361010681	-4.239667416	P55268	LAMB2_HUMAN	LAMB2	Laminin subunit beta-2	Color2 [DarkGray]	1	4		20.72234154	21.9207077	21.08212852	17.15367508	16.75520134	17.03293419
0.692732577	0.193743229	P55735	SEC13_HUMAN	SEC13	Protein SEC13 homolog	Color2 [DarkGray]	1	4		24.20955276	23.67572975	23.78954887	24.12533951	23.85756874	24.12533951
1.129186975	0.226281643	P55769	NH2L1_HUMAN	SNU13	NHP2-like protein 1	Color2 [DarkGray]	1	4		25.36786461	25.80439758	25.49533653	25.6971035	25.89504242	25.73117447
0.27457592	0.10471487	P55795	HNRH2_HUMAN	HNRNPH2	Heterogeneous nuclear ribonucleoprotein H2	Color2 [DarkGray]	1	4		29.1213932	28.57181358	28.73892403	29.10898781	28.69975281	28.78954887
1.343764068	-3.660292387	P55809	SCOT1_HUMAN	OXCT1	Succinyl-CoA:3-ketoacid coenzyme A transferase 1, mitochondrial	Color2 [DarkGray]	1	4		21.86135864	22.23022652	22.05589676	16.42733765	21.14569283	15.48697376
0.793093766	0.285011292	P55884;P55884-2	EIF3B_HUMAN	EIF3B	Eukaryotic translation initiation factor 3 subunit B	Color2 [DarkGray]	1	4		23.60964012	24.02749252	24.37119102	24.28206635	24.17949677	24.26785278
0.293825897	-0.18783617	P56181-2	NDUV3_HUMAN	NDUFV3	Isoform of P56181, Isoform 2 of NADH dehydrogenase [ubiquinone] flavoprotein 3, mitochondrial	Color2 [DarkGray]	1	4		21.35917473	21.416996	21.27070618	21.23608017	20.53564072	21.65403366
0.859998439	0.258697987	P56182	RRP1_HUMAN	RRP1	Ribosomal RNA processing protein 1 homolog A	Color2 [DarkGray]	1	4		22.81714249	23.31007957	23.10629463	23.57542419	23.20060158	23.39100075
0.528247865	-0.06846571	P56192	SYMC_HUMAN	MARS1	Methionine--tRNA ligase, cytoplasmic	Color2 [DarkGray]	1	4		23.60964012	23.65403366	23.64306259	23.48000526	23.56383705	23.60964012
1.366562735	-3.184364796	P56381;Q5VTU8	AT5EL_HUMAN;ATP5E_HUMAN	ATP5F1E;ATP5F1EP2	ATP synthase subunit epsilon, mitochondrial	Color2 [DarkGray]	1	4		17.9717617	20.96013832	20.97421265	14.94511795	16.16328049	17.28929138
0.101761891	-0.127809525	P56385	ATP5I_HUMAN	ATP5ME	ATP synthase subunit e, mitochondrial	Color2 [DarkGray]	1	4		21.43745995	23.01393127	23.23461914	22.76749229	22.34570503	22.75123596
0.259315291	0.056789875	P56537;P56537-2	IF6_HUMAN	EIF6	Eukaryotic translation initiation factor 6	Color2 [DarkGray]	1	4		23.49228287	23.46762085	23.19760513	23.58691978	23.37782478	23.50445747
0.051777375	-0.210671902	P56556	NDUA6_HUMAN	NDUFA6	NADH dehydrogenase [ubiquinone] 1 alpha subcomplex subunit 6	Color2 [DarkGray]	1	4		17.20676994	22.688591	22.83460617	21.55449867	21.56848335	20.42726326
0.000118544	0.000586987	P56962	STX17_HUMAN	STX17	Syntaxin-17	Color2 [DarkGray]	1	4		17.11383247	23.90426064	23.40405655	21.6496563	22.48000526	21.97070694
0.923918167	-2.318110943	P57054;P57054-2	PIGP_HUMAN	PIGP	Phosphatidylinositol N-acetylglucosaminyltransferase subunit P	Color2 [DarkGray]	1	4		19.91353989	19.50677299	14.82566547	15.66222286	15.48685265	16.09642792
2.60550394	-0.294642448	P57088	TMM33_HUMAN	TMEM33	Transmembrane protein 33	Color2 [DarkGray]	1	4		25.71030235	25.79203415	25.90196228	25.62086868	25.55508423	25.49533653
0.149097559	-0.528389454	P57105	SYJ2B_HUMAN	SYNJ2BP	Synaptojanin-2-binding protein	Color2 [DarkGray]	1	4		16.96680641	20.80341148	21.12060165	21.29893875	19.28084755	20.14569283
2.196203914	0.64557457	P57678	GEMI4_HUMAN	GEMIN4	Gem-associated protein 4	Color2 [DarkGray]	1	4		23.52850342	22.86325073	23.13946152	23.94948959	23.83845901	23.73892403
0.311788336	-0.73916626	P57723;P57723-2	PCBP4_HUMAN	PCBP4	Poly(rC)-binding protein 4	Color2 [DarkGray]	1	4		17.54254723	19.14803123	19.13999176	19.53239822	16.87903214	19.54726982
1.500061739	-0.382540226	P57740	NU107_HUMAN	NUP107	Nuclear pore complex protein Nup107	Color2 [DarkGray]	1	4		22.63422585	22.92433739	23.247715	22.65621948	22.60738373	22.55449867
0.814987267	0.208651066	P58511	SIM11_HUMAN	SMIM11	Small integral membrane protein 11	Color2 [DarkGray]	1	4		19.64635658	20.09506798	19.84222412	20.00195885	19.98815155	19.8893795
0.154236459	0.428463459	P59538	T2R31_HUMAN	TAS2R31	Taste receptor type 2 member 31	Color2 [DarkGray]	1	4		20.47753716	16.71014023	17.00177002	19.80015564	18.74225998	16.77443123
1.328358188	2.762687206	P59780	AP3S2_HUMAN	AP3S2	AP-3 complex subunit sigma-2	Color2 [DarkGray]	1	4		17.81157303	16.96213341	15.98560143	21.43237114	16.95419693	20.04260063
0.774115185	-4.598330975	P59942	MCCD1_HUMAN	MCCD1	Mitochondrial coiled-coil domain protein 1	Color2 [DarkGray]	1	4		24.98901939	25.8190937	25.24263573	16.72902489	24.61526489	16.75660133
0.720390191	-2.806471348	P60033	CD81_HUMAN	CD81	CD81 antigen	Color2 [DarkGray]	1	4		20.80341148	16.49983978	21.40665436	21.53564072	16.12866402	14.88711929
0.125867098	-0.057034492	P60059	SC61G_HUMAN	SEC61G	Protein transport protein Sec61 subunit gamma	Color2 [DarkGray]	1	4		24.10948563	23.66492271	24.16422844	24.06907272	23.74919128	24.18706894
0.10824185	0.526742458	P60174-3	TPIS_HUMAN	TPI1	Isoform of P60174, Isoform 2 of Triosephosphate isomerase	Color2 [DarkGray]	1	4		16.56045532	19.60414505	23.20806503	22.08212852	18.7456913	21.88016891
2.75919519	-0.575017452	P60468	SC61B_HUMAN	SEC61B	Protein transport protein Sec61 subunit beta	Color2 [DarkGray]	1	4		23.32388687	23.36452866	23.21992683	22.86514091	22.94234848	22.7471447
1.830322423	0.896286488	P60602	ROMO1_HUMAN	ROMO1	Reactive oxygen species modulator 1	Color2 [DarkGray]	1	4		21.10149384	22.21845055	21.92795753	22.54037857	22.89319229	22.58691978
2.009260529	-4.898388863	P60604	UB2G2_HUMAN	UBE2G2	Ubiquitin-conjugating enzyme E2 G2	Color2 [DarkGray]	1	4		17.58477402	22.37252045	23.07561493	16.68019867	16.43714714	16.04707909
4.288199355	-1.188119888	P60709	ACTB_HUMAN	ACTB	Actin, cytoplasmic 1	Color2 [DarkGray]	1	4		30.07367516	29.86230659	30.21928024	29.14345741	28.75174713	28.8080864
1.744967292	0.574401379	P60842	IF4A1_HUMAN	EIF4A1	Eukaryotic initiation factor 4A-I	Color2 [DarkGray]	1	4		25.46450806	25.92931175	25.84565544	26.20396423	26.14102173	26.45512962
2.407179628	0.529014111	P60866;P60866-2	RS20_HUMAN	RPS20	Small ribosomal subunit protein uS10	Color2 [DarkGray]	1	4		26.99765778	27.39917374	27.23534966	27.70635605	27.68645668	27.85043144
0.730342583	-0.335633278	P60891	PRPS1_HUMAN	PRPS1	Ribose-phosphate pyrophosphokinase 1	Color2 [DarkGray]	1	4		21.0886116	20.6971035	20.12060165	20.12060165	20.10789108	20.27639771
0.274987968	1.466191292	P60903	S10AA_HUMAN	S100A10	Protein S100-A10	Color2 [DarkGray]	1	4		16.98039436	16.75995636	22.54745483	23.01051903	22.31838036	22.60512543
0.543474395	-0.378483295	P60953	CDC42_HUMAN	CDC42	Cell division control protein 42 homolog	Color2 [DarkGray]	1	4		23.8190937	25.06085205	25.14102173	24.38442802	24.14102173	24.36452866
2.066546687	1.044465065	P61006	RAB8A_HUMAN	RAB8A	Ras-related protein Rab-8A	Color2 [DarkGray]	1	4		22.85186195	23.84804535	23.86702919	24.65948868	24.84325981	24.44884491
0.383712938	0.079690933	P61009	SPCS3_HUMAN	SPCS3	Signal peptidase complex subunit 3	Color2 [DarkGray]	1	4		22.98815155	23.05424118	23.28206635	23.1332016	23.15807724	23.39100075
0.235314202	0.099758625	P61019	RAB2A_HUMAN	RAB2A	Ras-related protein Rab-2A	Color2 [DarkGray]	1	4		25.7644577	25.11346626	25.05258369	25.42342186	25.39100075	25.41377068
1.085345829	0.786897659	P61020	RAB5B_HUMAN	RAB5B	Ras-related protein Rab-5B	Color2 [DarkGray]	1	4		25.16422844	26.15653419	26.40243149	27.24445152	26.92025375	26.19460297
0.036600807	-0.041740894	P61026	RAB10_HUMAN	RAB10	Ras-related protein Rab-10	Color2 [DarkGray]	1	4		23.6971035	24.36452866	25.25349617	25.10549545	24.39100075	24.1332016
0.118877615	-0.083794594	P61088	UBE2N_HUMAN	UBE2N	Ubiquitin-conjugating enzyme E2 N	Color2 [DarkGray]	1	4		22.04260063	23.09988976	22.95127106	22.56150818	22.71607208	22.70767212
0.474893739	0.382907867	P61106	RAB14_HUMAN	RAB14	Ras-related protein Rab-14	Color2 [DarkGray]	1	4		24.46762085	25.69975281	26.03380585	26.13907051	25.89041138	25.49838448
0.223468061	-0.388742447	P61160	ARP2_HUMAN	ACTR2	Actin-related protein 2	Color2 [DarkGray]	1	4		17.86234474	19.24142647	19.07497025	18.98846626	16.89947701	19.26460266
2.235040658	0.652741432	P61163	ACTZ_HUMAN	ACTR1A	Alpha-centractin	Color2 [DarkGray]	1	4		21.90609741	22.34299469	22.51412392	22.85756874	22.68002892	23.07071114
2.915029165	-3.842513323	P61165	TM258_HUMAN	TMEM258	Transmembrane protein 258	Color2 [DarkGray]	1	4		18.33354378	20.52611732	20.99507141	15.60126591	16.69955444	15.99898529
0.883864393	1.077401161	P61224	RAP1B_HUMAN	RAP1B	Ras-related protein Rap-1b	Color2 [DarkGray]	1	4		22.89133835	21.07561493	22.87267494	23.19760513	22.54745483	23.46762085
6.696309482	2.076730728	P61247	RS3A_HUMAN	RPS3A	Small ribosomal subunit protein eS1	Color2 [DarkGray]	1	4		27.44726753	27.36619759	27.28029633	29.41336823	29.35363388	29.44726753
4.008859387	1.652633667	P61254	RL26_HUMAN	RPL26	Large ribosomal subunit protein uL24	Color2 [DarkGray]	1	4		29.16038704	28.69643974	28.35783386	30.2076931	30.28692055	30.40324402
0.579106585	0.414364338	P61289;P61289-2;P61289-3	PSME3_HUMAN	PSME3	Proteasome activator complex subunit 3	Color2 [DarkGray]	1	4		23.17035484	24.51050758	24.37119102	24.63754654	24.28206635	24.23899651
2.731490404	1.183353901	P61313	RL15_HUMAN	RPL15	Large ribosomal subunit protein eL15	Color2 [DarkGray]	1	4		26.06291199	25.95393562	25.88809013	26.88576508	26.57542419	27.36619759
0.120838495	-0.060787201	P61326	MGN_HUMAN	MAGOH	Protein mago nashi homolog	Color2 [DarkGray]	1	4		25.44884491	25.34435081	24.92705345	25.20209694	25.24988556	25.27497673
0.899829827	-2.187575817	P61328-2	FGF12_HUMAN	FGF12	Isoform of P61328, Isoform 2 of Fibroblast growth factor 12	Color2 [DarkGray]	1	4		20.98119926	20.19460297	20.50688171	20.85756874	16.15399933	20.04260063
2.432982891	0.883943558	P61353	RL27_HUMAN	RPL27	Large ribosomal subunit protein eL27	Color2 [DarkGray]	1	4		26.85043144	27.24445152	27.06085205	27.90884781	27.57542419	28.05569077
2.406422316	0.985097408	P61513	RL37A_HUMAN	RPL37A	Large ribosomal subunit protein eL43	Color2 [DarkGray]	1	4		24.82395935	24.5225296	24.58118439	25.38442802	25.14102173	25.84325981
0.575933025	-0.328938961	P61586	RHOA_HUMAN	RHOA	Transforming protein RhoA	Color2 [DarkGray]	1	4		23.51653099	23.416996	23.59832573	23.21992683	22.40405655	23.35110664
1.695942278	-4.736035824	P61587	RND3_HUMAN	RND3	Rho-related GTP-binding protein RhoE	Color2 [DarkGray]	1	4		22.98988533	22.84804535	17.01625061	15.97857285	16.23186302	15.49979591
3.86300283	-1.2815485	P61604	CH10_HUMAN	HSPE1	10 kDa heat shock protein, mitochondrial	Color2 [DarkGray]	1	4		25.60116196	25.73117447	25.90655708	24.79451561	24.2606926	24.46138954
1.586170013	-1.251820087	P61619	S61A1_HUMAN	SEC61A1	Protein transport protein Sec61 subunit alpha isoform 1	Color2 [DarkGray]	1	4		24.26785278	23.83845901	24.52850342	22.4873848	23.99334526	22.32113457
2.421291341	-1.438687325	P61769	B2MG_HUMAN	B2M	Beta-2-microglobulin	Color2 [DarkGray]	1	4		24.65948868	25.38442802	24.93156815	24.34435081	23.39100075	23.36452866
0.581185085	2.430939674	P61803	DAD1_HUMAN	DAD1	Dolichyl-diphosphooligosaccharide--protein glycosyltransferase subunit DAD1	Color2 [DarkGray]	1	4		23.39100075	16.92598343	23.57542419	22.45763779	22.62978745	22.55215454
0.423317621	0.320781708	P61923;P61923-5	COPZ1_HUMAN	COPZ1	Coatomer subunit zeta-1	Color2 [DarkGray]	1	4		22.48000526	23.78954887	23.6320076	23.8764267	23.17340851	23.73892403
0.131953946	0.948307991	P61927	RL37_HUMAN	RPL37	Large ribosomal subunit protein eL37	Color2 [DarkGray]	1	4		22.48000526	16.25063515	22.44505882	22.25349617	14.51233196	21.15807724
1.569144746	0.242825031	P61964	WDR5_HUMAN	WDR5	WD repeat-containing protein 5	Color2 [DarkGray]	1	4		21.67141724	21.76749229	21.72234154	22.05589676	21.89504242	21.74304008
1.350126418	0.43839407	P61978-3	HNRPK_HUMAN	HNRNPK	Isoform of P61978, Isoform 3 of Heterogeneous nuclear ribonucleoprotein K	Color2 [DarkGray]	1	4		30.17235947	29.57722664	29.40730286	30.07367516	30.06085205	30.12386131
4.882042706	-6.07400012	P61981	1433G_HUMAN	YWHAG	14-3-3 protein gamma	Color2 [DarkGray]	1	4		22.78954887	22.06907272	21.91342163	15.52538204	16.92324829	15.33810806
1.597093009	-2.075137377	P62070;P62070-4	RRAS2_HUMAN	RRAS2	Ras-related protein R-Ras2	Color2 [DarkGray]	1	4		18.57482719	18.72868538	18.13593483	14.89195919	16.2943325	16.49620628
2.168616377	1.492502689	P62081	RS7_HUMAN	RPS7	Small ribosomal subunit protein eS7	Color2 [DarkGray]	1	4		26.32731628	27.73246765	27.28911972	28.56092453	28.23077583	28.88576508
2.302602774	-0.875056744	P62136	PP1A_HUMAN	PPP1CA	Serine/threonine-protein phosphatase PP1-alpha catalytic subunit	Color2 [DarkGray]	1	4		24.14102173	24.74919128	24.84325981	23.9225235	23.62086868	23.99334526
0.121155997	-0.169496059	P62166-2	NCS1_HUMAN	NCS1	Isoform of P62166, Isoform 2 of Neuronal calcium sensor 1	Color2 [DarkGray]	1	4		16.58315849	18.03390121	16.33789063	16.99798775	17.26289177	17.52078056
1.570136382	-0.705108643	P62191	PRS4_HUMAN	PSMC1	26S proteasome regulatory subunit 4	Color2 [DarkGray]	1	4		22.52133179	23.56383705	23.28206635	22.49472618	22.30730247	22.38311005
0.021198872	-0.007574081	P62195	PRS8_HUMAN	PSMC5	26S proteasome regulatory subunit 8	Color2 [DarkGray]	1	4		23.31007957	23.57542419	23.19008827	23.17035484	23.49228287	23.44252968
2.172695913	-1.412063122	P62241	RS8_HUMAN	RPS8	Small ribosomal subunit protein eS8	Color2 [DarkGray]	1	4		31.2076931	29.63720131	29.95393562	28.90884781	28.6180687	28.8080864
5.597450218	1.797083378	P62244	RS15A_HUMAN	RPS15A	Small ribosomal subunit protein uS8	Color2 [DarkGray]	1	4		27.43141365	27.67976189	27.45512962	29.16518784	29.21697044	29.35783386
1.196241945	1.192516327	P62249	RS16_HUMAN	RPS16	Small ribosomal subunit protein uS9	Color2 [DarkGray]	1	4		27.2624855	29.57542419	29.26024437	29.91170883	29.74695206	29.9949646
0.923250237	-0.337478638	P62258	1433E_HUMAN	YWHAE	14-3-3 protein epsilon	Color2 [DarkGray]	1	4		24.01903152	24.69178963	24.35110664	24.01903152	24.1332016	23.88576508
2.921917088	0.974337101	P62263	RS14_HUMAN	RPS14	Small ribosomal subunit protein uS11	Color2 [DarkGray]	1	4		27.67303467	28.48231506	28.0083847	28.94837761	29.06599426	29.01371765
1.7757991	0.995158195	P62266	RS23_HUMAN	RPS23	Small ribosomal subunit protein uS12	Color2 [DarkGray]	1	4		26.58978081	27.58978081	27.21697044	28.5351944	27.56819344	28.14102173
0.455421315	1.249568939	P62269	RS18_HUMAN	RPS18	Small ribosomal subunit protein uS13	Color2 [DarkGray]	1	4		25.93156815	31.10524559	30.85340881	30.37243843	31.1114769	30.85340881
1.947328199	1.446579933	P62273;P62273-2	RS29_HUMAN	RPS29	Small ribosomal subunit protein uS14	Color2 [DarkGray]	1	4		25.62086868	24.77956581	23.9671917	25.65676498	26.02326775	26.31699944
2.203785622	1.875606537	P62277	RS13_HUMAN	RPS13	Small ribosomal subunit protein uS15	Color2 [DarkGray]	1	4		27.23534966	29.27364349	28.87993622	30.48231506	30.1114769	30.43340492
6.173971112	1.827657223	P62280	RS11_HUMAN	RPS11	Small ribosomal subunit protein uS17	Color2 [DarkGray]	1	4		28.06085205	28.25799751	27.90311241	29.9814167	29.78799438	29.88576508
0.41495257	0.301825523	P62304	RUXE_HUMAN	SNRPE	Small nuclear ribonucleoprotein E	Color2 [DarkGray]	1	4		31.6755619	30.47266579	30.3195858	31.16638565	31.15436363	30.9949646
1.074246178	0.526585579	P62306	RUXF_HUMAN	SNRPF	Small nuclear ribonucleoprotein F	Color2 [DarkGray]	1	4		29.1114769	28.11644363	28.06085205	29.0083847	28.95115852	29.05310249
1.122217868	3.932230949	P62308	RUXG_HUMAN	SNRPG	Small nuclear ribonucleoprotein G	Color2 [DarkGray]	1	4		17.91676331	24.32388687	23.58691978	24.69178963	24.9583683	24.49228287
3.852716154	0.969460487	P62310	LSM3_HUMAN	LSM3	U6 snRNA-associated Sm-like protein LSm3	Color2 [DarkGray]	1	4		21.56383705	21.25349617	21.35917473	22.37517548	22.56848335	22.46014023
1.942285644	-1.052671909	P62312	LSM6_HUMAN	LSM6	U6 snRNA-associated Sm-like protein LSm6	Color2 [DarkGray]	1	4		23.28206635	24.56383705	23.97596359	22.78556442	23.19760513	22.65403366
3.845137084	1.202048779	P62314	SMD1_HUMAN	SNRPD1	Small nuclear ribonucleoprotein Sm D1	Color2 [DarkGray]	1	4		29.91170883	29.64753151	29.49762344	30.84595299	30.85340881	30.61981964
2.272431131	1.557271004	P62316	SMD2_HUMAN	SNRPD2	Small nuclear ribonucleoprotein Sm D2	Color2 [DarkGray]	1	4		21.0625	22.25925636	21.67141724	23.39100075	23.88576508	23.19008827
0.835928508	0.420377254	P62316-2	SMD2_HUMAN	SNRPD2	Isoform of P62316, Isoform 2 of Small nuclear ribonucleoprotein Sm D2	Color2 [DarkGray]	1	4		30.81573868	29.86525917	30.0083847	30.44332123	30.59334755	30.43340492
0.055968842	0.064682961	P62318;P62318-2	SMD3_HUMAN	SNRPD3	Small nuclear ribonucleoprotein Sm D3	Color2 [DarkGray]	1	4		32.10211945	30.53889847	30.6458149	31.23649025	30.82335281	30.89735222
4.532303415	-4.54633975	P62330	ARF6_HUMAN	ARF6	ADP-ribosylation factor 6	Color2 [DarkGray]	1	4		21.46263885	20.99507141	20.90976334	16.66967583	17.16510773	17.08031654
0.746495486	-0.216879368	P62333	PRS10_HUMAN	PSMC6	26S proteasome regulatory subunit 10B	Color2 [DarkGray]	1	4		22.38311005	22.96543121	22.56150818	22.27355385	22.45763779	22.54510117
3.621737244	1.473191261	P62424	RL7A_HUMAN	RPL7A	Large ribosomal subunit protein eL8	Color2 [DarkGray]	1	4		26.3048687	26.68645668	26.96499252	28.06599426	27.78331757	28.3066082
3.718992934	1.246282101	P62487	RPB7_HUMAN	POLR2G	DNA-directed RNA polymerase II subunit RPB7	Color2 [DarkGray]	1	4		22.26212692	22.56616211	21.88016891	23.31007957	23.59832573	23.55215454
0.602235137	-3.092802286	P62495	ERF1_HUMAN	ETF1	Eukaryotic peptide chain release factor subunit 1	Color2 [DarkGray]	1	4		16.54027748	23.29614067	22.98815155	16.67776108	17.43873405	15.29851818
1.148320893	0.592479706	P62633;P62633-2	CNBP_HUMAN	CNBP	CCHC-type zinc finger nucleic acid binding protein	Color2 [DarkGray]	1	4		23.45512962	22.5892086	22.53564072	23.19460297	23.06907272	23.71816444
1.019398163	1.109201908	P62701	RS4X_HUMAN	RPS4X	Small ribosomal subunit protein eS4, X isoform	Color2 [DarkGray]	1	4		27.47072792	29.9814167	29.58620453	30.09898758	30.06085205	30.3195858
0.311284998	2.216342449	P62750	RL23A_HUMAN	RPL23A	Large ribosomal subunit protein uL23	Color2 [DarkGray]	1	4		23.85756874	16.36759377	24.52850342	25.82152939	23.70767212	25.22802544
4.097346453	1.33741045	P62753	RS6_HUMAN	RPS6	Small ribosomal subunit protein eS6	Color2 [DarkGray]	1	4		27.61104774	28.23077583	27.83243561	29.16518784	29.07622719	29.23763084
0.036283025	0.060746193	P62805	H4_HUMAN	H4C16	Histone H4	Color2 [DarkGray]	1	4		28.56092453	30.84595299	30.95393562	30.30877876	30.28692055	30.38278008
0.256121344	0.216263294	P62820	RAB1A_HUMAN	RAB1A	Ras-related protein Rab-1A	Color2 [DarkGray]	1	4		27.31527328	28.72598457	28.42742348	28.5351944	28.61456299	28.1213932
2.179851094	-0.325447559	P62826	RAN_HUMAN	RAN	GTP-binding nuclear protein Ran	Color2 [DarkGray]	1	4		25.57253647	25.71030235	25.55800819	25.30312729	25.27497673	25.31699944
0.544621956	0.769729614	P62829	RL23_HUMAN	RPL23	Large ribosomal subunit protein uL14	Color2 [DarkGray]	1	4		26.90884781	29.69311905	29.15315628	29.52775764	29.32388687	29.74053192
0.900288493	-3.079330444	P62834	RAP1A_HUMAN	RAP1A	Ras-related protein Rap-1A	Color2 [DarkGray]	1	4		20.94592476	22.1611557	19.31456375	17.73340034	22.62978745	16.6637516
3.96360483	1.376963615	P62841	RS15_HUMAN	RPS15	Small ribosomal subunit protein uS19	Color2 [DarkGray]	1	4		26.1680603	26.05051041	25.56964302	27.1114769	27.36619759	27.28911972
5.154982514	1.945688725	P62847;P62847-2;P62847-3;P62847-4	RS24_HUMAN	RPS24	Small ribosomal subunit protein eS24	Color2 [DarkGray]	1	4		27.06085205	27.16997337	26.68645668	28.66288757	28.97048759	28.97596359
0.080065231	0.148128033	P62851	RS25_HUMAN	RPS25	Small ribosomal subunit protein eS25	Color2 [DarkGray]	1	4		27.29789162	30.33031273	29.59512711	29.1818676	29.18895721	29.46099854
4.058303003	1.528228283	P62854	RS26_HUMAN	RPS26	Small ribosomal subunit protein eS26	Color2 [DarkGray]	1	4		25.73634529	25.99550247	25.39427567	27.27141953	26.92025375	27.25349617
2.961265856	1.627053261	P62857	RS28_HUMAN	RPS28	Small ribosomal subunit protein eS28	Color2 [DarkGray]	1	4		24.62086868	23.67572975	23.76951218	25.2606926	25.34095955	25.71292877
5.785264625	8.355545998	P62861	RS30_HUMAN	FAU	Ubiquitin-like FUBI-ribosomal protein eS30 fusion protein	Color2 [DarkGray]	1	4		18.29569817	16.32145309	17.00972557	25.57542419	25.64306259	25.86938286
0.372862148	-0.261951923	P62873	GBB1_HUMAN	GNB1	Guanine nucleotide-binding protein G(I)/G(S)/G(T) subunit beta-1	Color2 [DarkGray]	1	4		25.18706894	26.34095955	26.37947845	25.99550247	25.64306259	25.77454758
2.263154868	0.30384779	P62875	RPAB5_HUMAN	POLR2L	DNA-directed RNA polymerases I, II, and III subunit RPABC5	Color2 [DarkGray]	1	4		24.99334526	24.69178963	24.93606949	25.24988556	25.20209694	25.19084167
0.045135854	-0.034855843	P62879	GBB2_HUMAN	GNB2	Guanine nucleotide-binding protein G(I)/G(S)/G(T) subunit beta-2	Color2 [DarkGray]	1	4		24.17949677	25.29963875	25.12927628	25.07724571	24.88576508	24.92705345
2.520985984	1.193762302	P62888	RL30_HUMAN	RPL30	Large ribosomal subunit protein eL30	Color2 [DarkGray]	1	4		24.49228287	25.1487999	24.94503021	25.59832573	25.89735222	26.32216835
3.471345116	1.704749107	P62891;Q59GN2	R39L5_HUMAN;RL39_HUMAN	RPL39;RPL39P5	Large ribosomal subunit protein eL39	Color2 [DarkGray]	1	4		27.14102173	26.51050758	26.86230659	28.28911972	28.2123394	28.67303467
5.401366759	1.34440279	P62899;P62899-2;P62899-3	RL31_HUMAN	RPL31	Large ribosomal subunit protein eL31	Color2 [DarkGray]	1	4		27.85043144	27.86820602	27.89157104	29.04009247	29.08131599	29.21465683
2.505706197	1.35289526	P62906	RL10A_HUMAN	RPL10A	Large ribosomal subunit protein uL1	Color2 [DarkGray]	1	4		26.83845901	26.53148079	25.94503021	27.3066082	27.49381065	27.97596359
2.518628794	0.918785095	P62910	RL32_HUMAN	RPL32	Large ribosomal subunit protein eL32	Color2 [DarkGray]	1	4		26.58978081	27.14102173	26.93156815	27.72598457	27.48615837	28.0348568
1.898421694	0.910223961	P62913	RL11_HUMAN	RPL11	Large ribosomal subunit protein uL5	Color2 [DarkGray]	1	4		26.54037857	27.39917374	27.1114769	27.58978081	27.78331757	27.93719292
2.570928766	0.931681156	P62917	RL8_HUMAN	RPL8	Large ribosomal subunit protein uL2	Color2 [DarkGray]	1	4		26.88576508	26.36952782	26.36786461	27.1114769	27.33244705	27.56819344
0.4922198	-0.158132553	P62937	PPIA_HUMAN	PPIA	Peptidyl-prolyl cis-trans isomerase A	Color2 [DarkGray]	1	4		23.57542419	23.56383705	23.25349617	23.6320076	23.05589676	23.33756065
0.233517102	0.114870071	P62979	RS27A_HUMAN	RPS27A	Ubiquitin-ribosomal protein eS31 fusion protein	Color2 [DarkGray]	1	4		26.32044601	26.90884781	27.0083847	26.94279671	26.65948868	26.96499252
0.30953102	-0.239504337	P62995	TRA2B_HUMAN	TRA2B	Transformer-2 protein homolog beta	Color2 [DarkGray]	1	4		29.30443382	27.8203125	28.35783386	28.3195858	28.0348568	28.16518784
0.277822853	1.280883789	P63000;P63000-2	RAC1_HUMAN	RAC1	Ras-related C3 botulinum toxin substrate 1	Color2 [DarkGray]	1	4		16.7094326	24.58118439	24.04426956	23.66492271	23.36452866	23.74919128
3.227233429	0.611114502	P63010;P63010-2	AP2B1_HUMAN	AP2B1	AP-2 complex subunit beta	Color2 [DarkGray]	1	4		24.49228287	24.76951218	24.37119102	25.26785278	25.08131599	25.17188263
0.814224415	-0.288556099	P63092;P63092-2;P63092-3;P63092-4	GNAS2_HUMAN	GNAS	Isoform of Q5JWF2, Guanine nucleotide-binding protein G(s) subunit alpha isoforms short	Color2 [DarkGray]	1	4		22.247715	21.4873848	21.66709137	21.49716568	21.49228287	21.31561852
2.030564264	-0.831716537	P63104	1433Z_HUMAN	YWHAZ	14-3-3 protein zeta/delta	Color2 [DarkGray]	1	4		21.95304871	22.70767212	22.76951218	21.79946518	21.66709137	21.67572975
5.052155625	-4.649022579	P63151	2ABA_HUMAN	PPP2R2A	Serine/threonine-protein phosphatase 2A 55 kDa regulatory subunit B alpha isoform	Color2 [DarkGray]	1	4		21.6408596	20.50688171	21.02917862	16.41747093	16.26831818	17.16023064
0.548107136	0.423839092	P63167	DYL1_HUMAN	DYNLL1	Dynein light chain 1, cytoplasmic	Color2 [DarkGray]	1	4		24.16422844	25.56964302	25.40080261	25.62366104	25.78206825	25.48615837
1.842185447	0.794420242	P63173	RL38_HUMAN	RPL38	Large ribosomal subunit protein eL38	Color2 [DarkGray]	1	4		24.73892403	24.99765778	24.8764267	25.43300819	25.05258369	25.89966011
1.094537675	0.200732708	P63208	SKP1_HUMAN	SKP1	S-phase kinase-associated protein 1	Color2 [DarkGray]	1	4		23.45512962	23.10948563	23.29614067	23.42981911	23.56383705	23.36452866
0.04625318	0.098070621	P63218	GBG5_HUMAN	GNG5	Guanine nucleotide-binding protein G(I)/G(S)/G(O) subunit gamma-5	Color2 [DarkGray]	1	4		16.17635727	19.2218399	18.93297577	18.57440948	18.58387566	18.35865211
4.252189909	2.045415401	P63220	RS21_HUMAN	RPS21	Small ribosomal subunit protein eS21	Color2 [DarkGray]	1	4		24.31699944	23.8764267	23.51653099	25.66220856	25.79451561	25.94279671
4.128205398	-1.784295559	P63241	IF5A1_HUMAN	EIF5A	Eukaryotic translation initiation factor 5A-1	Color2 [DarkGray]	1	4		22.79946518	22.32937241	22.17949677	20.36452866	20.63644028	20.60059547
0.375746833	0.09829855	P63244	RACK1_HUMAN	RACK1	Small ribosomal subunit protein RACK1	Color2 [DarkGray]	1	4		24.38442802	24.6971035	24.33073997	24.35783386	24.5926342	24.68110275
0.995220066	-3.760925293	P63272	SPT4H_HUMAN	SUPT4H1	Transcription elongation factor SPT4	Color2 [DarkGray]	1	4		18.22727013	23.11426163	22.93156815	16.81478691	16.06724167	16.56783485
0.896673479	-0.321104527	P63279	UBC9_HUMAN	UBE2I	SUMO-conjugating enzyme UBC9	Color2 [DarkGray]	1	4		21.95659828	22.44758415	22.41183281	22.29052734	21.71397781	21.81518936
1.439112822	0.559267521	P67809	YBOX1_HUMAN	YBX1	Y-box-binding protein 1	Color2 [DarkGray]	1	4		29.51088524	28.67976189	28.64237595	29.43737984	29.44134331	29.41538429
0.954139109	0.108367443	P67812;P67812-3;P67812-4	SC11A_HUMAN	SEC11A	Signal peptidase complex catalytic subunit SEC11A	Color2 [DarkGray]	1	4		23.33756065	23.37782478	23.28206635	23.42981911	23.416996	23.60964012
1.413580632	-3.912343979	P67870	CSK2B_HUMAN	CSNK2B	Casein kinase II subunit beta	Color2 [DarkGray]	1	4		16.00991249	21.28206635	20.85756874	16.45231819	16.68992615	16.95544243
1.882309901	-0.969725132	P67936	TPM4_HUMAN	TPM4	Tropomyosin alpha-4 chain	Color2 [DarkGray]	1	4		16.49424744	17.12360573	17.20140648	16.60785866	16.14852524	15.82156086
0.460766331	-0.211886883	P68104;Q5VTE0	EF1A1_HUMAN;EF1A3_HUMAN	EEF1A1;EEF1A1P5	Elongation factor 1-alpha 1	Color2 [DarkGray]	1	4		28.0914402	28.7356987	28.83845901	28.25799751	28.3066082	28.27586365
1.727437147	0.628313541	P68366;P68366-2	TBA4A_HUMAN	TUBA4A	Tubulin alpha-4A chain	Color2 [DarkGray]	1	4		27.75174713	28.3195858	28.48615837	29.0083847	28.78331757	28.66966057
0.341598494	0.241350651	P68371	TBB4B_HUMAN	TUBB4B	Tubulin beta-4B chain	Color2 [DarkGray]	1	4		25.02749252	25.49838448	26.25169182	26.21326637	25.58691978	25.72338295
0.48010969	-0.886591434	P68402;P68402-2;P68402-3;P68402-4	PA1B2_HUMAN	PAFAH1B2	Platelet-activating factor acetylhydrolase IB subunit alpha2	Color2 [DarkGray]	1	4		21.44252968	20.77956581	20.33210564	20.7634449	17.51520538	20.87267494
1.071822226	-1.371816635	P69905	HBA_HUMAN	HBA2	Hemoglobin subunit alpha	Color2 [DarkGray]	1	4		24.53445244	27.08131599	26.99765778	24.88110352	25.29614067	24.89966011
1.21652948	0.48543787	P78316	NOP14_HUMAN	NOP14	Nucleolar protein 14	Color2 [DarkGray]	1	4		23.46762085	22.7735424	22.73892403	23.60964012	23.42981911	23.26785278
1.467551213	0.635129452	P78332	RBM6_HUMAN	RBM6	RNA-binding protein 6	Color2 [DarkGray]	1	4		23.32388687	22.47010612	22.44758415	23.44252968	23.14102173	23.18404388
0.120699085	-0.135158539	P78344;P78344-2	IF4G2_HUMAN	EIF4G2	Eukaryotic translation initiation factor 4 gamma 2	Color2 [DarkGray]	1	4		22.688591	24.40405655	24.29614067	23.76951218	23.44252968	23.8764267
0.178842253	-0.76788187	P78345	RPP38_HUMAN	RPP38	Ribonuclease P protein subunit p38	Color2 [DarkGray]	1	4		16.4180603	20.9671917	20.90242195	20.15807724	20.21845055	15.27059746
0.39572785	0.22916317	P78346;P78346-2	RPP30_HUMAN	RPP30	Ribonuclease P protein subunit p30	Color2 [DarkGray]	1	4		20.34299469	21.43237114	21.0625	20.94592476	20.98119926	21.22434998
0.008868207	0.004148006	P78347;P78347-2;P78347-3;P78347-4	GTF2I_HUMAN	GTF2I	General transcription factor II-I	Color2 [DarkGray]	1	4		25.39754295	25.98032761	25.9583683	25.59548187	25.89966011	25.81421089
4.085111226	1.341704369	P78362	SRPK2_HUMAN	SRPK2	SRSF protein kinase 2	Color2 [DarkGray]	1	4		23.6320076	23.32388687	23.33756065	24.76951218	24.47382736	24.6971035
0.852936253	-0.491324425	P78371	TCPB_HUMAN	CCT2	T-complex protein 1 subunit beta	Color2 [DarkGray]	1	4		24.71292877	25.86938286	25.95615387	25.04426956	25.06496811	25.03590584
1.813118118	-2.814481735	P78383	S35B1_HUMAN	SLC35B1	Solute carrier family 35 member B1	Color2 [DarkGray]	1	4		20.05589676	18.6249733	19.40803337	16.27313232	15.72381592	14.64239883
2.087278164	-8.025696039	P78386	KRT85_HUMAN	KRT85	Keratin, type II cuticular Hb5	Color2 [DarkGray]	1	4		25.11743546	27.53148079	27.6180687	15.81961918	17.85652351	24.69178963
1.043105241	-1.575006962	P78406	RAE1L_HUMAN	RAE1	mRNA export factor RAE1	Color2 [DarkGray]	1	4		23.57542419	26.90884781	26.2606926	23.80931282	24.59832573	24.31007957
0.881329426	-0.255131245	P78527	PRKDC_HUMAN	PRKDC	DNA-dependent protein kinase catalytic subunit	Color2 [DarkGray]	1	4		23.73892403	23.18404388	23.11108017	23.02749252	22.9916153	23.11584854
1.581359852	3.007255793	P78549-2	NTH_HUMAN	NTHL1	Isoform of P78549, Isoform 2 of Endonuclease III-like protein 1	Color2 [DarkGray]	1	4		17.92656898	14.8363924	16.44715881	17.06576538	19.39014816	20.7055645
3.133286991	1.212969303	P78563	RED1_HUMAN	ADARB1	Double-stranded RNA-specific editase 1	Color2 [DarkGray]	1	4		24.68110275	23.97596359	23.84804535	25.26785278	25.37451172	25.45512962
0.89151773	3.04476738	P79522-2	PRR3_HUMAN	PRR3	Isoform of P79522, Isoform 2 of Proline-rich protein 3	Color2 [DarkGray]	1	4		23.26785278	17.33849716	21.89873695	22.55449867	22.57773209	22.84230042
0.8525287	0.515884399	P80303;P80303-2	NUCB2_HUMAN	NUCB2	Nucleobindin-2	Color2 [DarkGray]	1	4		24.35783386	23.84804535	23.42981911	24.52850342	24.83845901	24.42342186
0.451057464	0.891891956	P80723	BASP1_HUMAN	BASP1	Brain acid soluble protein 1	Color2 [DarkGray]	1	4		21.16422844	24.8190937	24.48615837	24.69178963	24.59832573	24.82880974
1.768417932	-5.297724724	P82094	TMF1_HUMAN	TMF1	TATA element modulatory factor	Color2 [DarkGray]	1	4		16.95379448	23.33756065	23.09988976	16.00489807	16.04005241	16.01904106
0.267068575	0.154080391	P82650	RT22_HUMAN	MRPS22	Small ribosomal subunit protein mS22	Color2 [DarkGray]	1	4		25.67033577	24.62086868	24.90426064	25.42342186	25.19084167	25.1332016
1.119592093	0.282602787	P82663	RT25_HUMAN	MRPS25	Small ribosomal subunit protein mS25	Color2 [DarkGray]	1	4		24.64306259	24.20955276	24.47382736	24.89504242	24.9225235	24.55215454
0.011358349	-0.007611752	P82664	RT10_HUMAN	MRPS10	Small ribosomal subunit protein uS10m	Color2 [DarkGray]	1	4		23.94055748	23.15807724	23.45512962	23.79946518	23.28206635	23.82880974
0.0734005	-0.038680553	P82673	RT35_HUMAN	MRPS35	Small ribosomal subunit protein mS35	Color2 [DarkGray]	1	4		25.05258369	24.48000526	25.1487999	25.00195885	24.49838448	24.8764267
0.995557649	0.401566029	P82675	RT05_HUMAN	MRPS5	Small ribosomal subunit protein uS5m	Color2 [DarkGray]	1	4		23.76951218	23.00881195	23.17797661	23.83845901	23.57542419	23.65403366
2.17064486	-2.936750412	P82909	KGD4_HUMAN	MRPS36	Alpha-ketoglutarate dehydrogenase component 4	Color2 [DarkGray]	1	4		17.38817024	20.20657539	19.78885651	16.18935204	15.1307888	16.0071907
5.904663602	-2.664135933	P82912;P82912-2	RT11_HUMAN	MRPS11	Small ribosomal subunit protein uS11m	Color2 [DarkGray]	1	4		22.92976379	23.06085205	23.0509243	20.62756157	20.55449867	20.29893875
1.034901808	0.452455997	P82914	RT15_HUMAN	MRPS15	Small ribosomal subunit protein uS15m	Color2 [DarkGray]	1	4		23.8190937	23.93156815	24.68110275	24.6971035	24.80439758	24.56383705
0.102503704	0.057778358	P82921	RT21_HUMAN	MRPS21	Small ribosomal subunit protein bS21m	Color2 [DarkGray]	1	4		23.35110664	24.15653419	24.02749252	23.97596359	24.00195885	24.01903152
0.147044517	0.088597298	P82930	RT34_HUMAN	MRPS34	Small ribosomal subunit protein mS34	Color2 [DarkGray]	1	4		24.98032761	24.40405655	24.08537483	24.59832573	24.79451561	24.54037857
0.275628258	0.185632229	P82932	RT06_HUMAN	MRPS6	Small ribosomal subunit protein bS6m	Color2 [DarkGray]	1	4		23.18555832	23.8764267	24.43618965	24.04426956	24.25349617	24.11743546
0.170078057	0.05965662	P82933	RT09_HUMAN	MRPS9	Small ribosomal subunit protein uS9m	Color2 [DarkGray]	1	4		25.20582962	25.57830811	25.61526489	25.71030235	25.65130043	25.50748634
2.446154748	-1.986056805	P82979	SARNP_HUMAN	SARNP	SAP domain-containing ribonucleoprotein	Color2 [DarkGray]	1	4		23.56383705	21.93156815	21.7055645	20.38574409	20.33210564	20.12060165
0.757059631	0.366086483	P83369	LSM11_HUMAN	LSM11	U7 snRNA-associated Sm-like protein LSm11	Color2 [DarkGray]	1	4		22.68431664	22.00195885	21.72650337	22.37782478	22.49716568	22.29333687
4.026312279	1.350950241	P83731	RL24_HUMAN	RPL24	Large ribosomal subunit protein eL24	Color2 [DarkGray]	1	4		27.98685074	28.37036133	27.88576508	29.27586365	29.21465683	29.52775764
1.384869853	-0.709537029	P84022	SMAD3_HUMAN	SMAD3	Mothers against decapentaplegic homolog 3	Color2 [DarkGray]	1	4		21.15189934	22.03590584	21.67141724	20.77956581	21.15807724	20.60964012
0.20221761	0.121287823	P84077	ARF1_HUMAN	ARF1	ADP-ribosylation factor 1	Color2 [DarkGray]	1	4		24.65948868	25.53445244	25.31354332	25.23169136	25.02326775	25.56092453
0.513334085	0.542390347	P84085	ARF5_HUMAN	ARF5	ADP-ribosylation factor 5	Color2 [DarkGray]	1	4		21.66275215	23.65403366	23.13633537	23.65403366	23.13163376	23.25205231
0.249323717	-0.099103451	P84090	ERH_HUMAN	ERH	Enhancer of rudimentary homolog	Color2 [DarkGray]	1	4		28.8203125	28.24445152	28.32388687	28.52775764	28.10149384	28.47846222
0.340429269	-0.337451935	P84095	RHOG_HUMAN	RHOG	Rho-related GTP-binding protein RhoG	Color2 [DarkGray]	1	4		23.03925705	24.47382736	24.59832573	24.10948563	23.75938797	23.66492271
3.03411155	1.798208714	P84103;P84103-2	SRSF3_HUMAN	SRSF3	Serine/arginine-rich splicing factor 3	Color2 [DarkGray]	1	4		24.24626541	24.26785278	24.89504242	26.48000526	25.63478088	26.515028
1.429143513	0.29447937	P84243	H33_HUMAN	H3-3B	Histone H3.3	Color2 [DarkGray]	1	4		25.69444847	25.75684547	26.00624466	26.20209694	25.91798019	26.24263573
3.079233913	-1.005411148	P85037	FOXK1_HUMAN	FOXK1	Forkhead box protein K1	Color2 [DarkGray]	1	4		23.049263	23.67572975	23.57542419	22.4247036	22.62310219	22.37252045
0.598863771	-0.283502102	P98160	PGBM_HUMAN	HSPG2	Basement membrane-specific heparan sulfate proteoglycan core protein	Color2 [DarkGray]	1	4		22.81518936	22.32663155	21.86891365	21.96366882	22.30730247	22.11108017
2.211959468	3.50733614	P98175-2	RBM10_HUMAN	RBM10	Isoform of P98175, Isoform 2 of RNA-binding protein 10	Color2 [DarkGray]	1	4		16.62403488	17.08942986	20.12060165	20.50688171	21.66709137	21.48246956
1.745244585	-0.858085155	P98175-4	RBM10_HUMAN	RBM10	Isoform of P98175, Isoform 4 of RNA-binding protein 10	Color2 [DarkGray]	1	4		18.05023003	17.42480659	17.39607811	16.13868332	17.00577736	17.11650658
0.338178278	0.081717491	P98175-5	RBM10_HUMAN	RBM10	Isoform of P98175, Isoform 5 of RNA-binding protein 10	Color2 [DarkGray]	1	4		26.01265335	25.76698685	25.546278	25.86938286	25.8263855	25.79699326
4.211543336	2.013660431	P98179	RBM3_HUMAN	RBM3	RNA-binding protein 3	Color2 [DarkGray]	1	4		27.99226379	27.17949677	27.1213932	29.51840782	29.45904541	29.51088524
0.574740707	-0.19800806	P98194-7	AT2C1_HUMAN	ATP2C1	Isoform of P98194, Isoform 7 of Calcium-transporting ATPase type 2C member 1	Color2 [DarkGray]	1	4		23.00024033	22.47506523	22.34840775	22.4247036	22.50203133	22.37252045
0.950674692	0.239166737	P99999	CYC_HUMAN	CYCS	Cytochrome c	Color2 [DarkGray]	1	4		22.71816444	22.49472618	22.38837433	23.01051903	22.75531769	22.79946518
0.574678983	1.448881865	Q00005-4	2ABB_HUMAN	PPP2R2B	Isoform of Q00005, Isoform 4 of Serine/threonine-protein phosphatase 2A 55 kDa regulatory subunit B beta isoform	Color2 [DarkGray]	1	4		18.40143585	17.17949104	17.46132851	20.54510117	15.58628368	19.80592537
0.325716101	-0.105427265	Q00325;Q00325-2	S25A3_HUMAN	SLC25A3	Solute carrier family 25 member 3	Color2 [DarkGray]	1	4		24.96278763	25.18328857	25.43618965	25.31354332	24.85756874	25.17949677
0.301016701	-0.347518444	Q00341;Q00341-2	VIGLN_HUMAN	HDLBP	Vigilin	Color2 [DarkGray]	1	4		22.47258759	24.52850342	24.17188263	23.28206635	23.54037857	23.52850342
0.34911405	0.356236458	Q00403	TF2B_HUMAN	GTF2B	Transcription initiation factor IIB	Color2 [DarkGray]	1	4		20.87267494	22.4247036	22.61638641	22.03590584	22.27923393	22.67788124
0.089980241	0.223680496	Q00537;Q00537-2	CDK17_HUMAN	CDK17	Cyclin-dependent kinase 17	Color2 [DarkGray]	1	4		17.51881599	21.0625	21.12060165	20.25349617	20.20657539	20.4873848
0.419484328	0.082210064	Q00577	PURA_HUMAN	PURA	Transcriptional activator protein Pur-alpha	Color2 [DarkGray]	1	4		24.80931282	24.63754654	24.72338295	24.9671917	24.60399437	24.88110352
0.065285285	0.328763962	Q00587;Q00587-2	BORG5_HUMAN	CDC42EP1	Cdc42 effector protein 1	Color2 [DarkGray]	1	4		16.42896843	24.06085205	23.2331562	21.64526367	22.04593468	22.25638008
1.137738677	0.20675087	Q00610;Q00610-2	CLH1_HUMAN	CLTC	Clathrin heavy chain 1	Color2 [DarkGray]	1	4		25.7207756	25.94726181	25.84086227	25.89735222	26.02115059	26.09547043
3.347722395	-1.967781067	Q00653;Q00653-3;Q00653-4	NFKB2_HUMAN	NFKB2	Nuclear factor NF-kappa-B p100 subunit	Color2 [DarkGray]	1	4		22.44505882	22.95304871	22.8365345	20.416996	21.54510117	20.63644028
1.179211362	-0.563038349	Q00765	REEP5_HUMAN	REEP5	Receptor expression-enhancing protein 5	Color2 [DarkGray]	1	4		24.59832573	23.93156815	24.60964012	24.35783386	23.75938797	23.42981911
0.496537536	0.240707397	Q00839	HNRPU_HUMAN	HNRNPU	Heterogeneous nuclear ribonucleoprotein U	Color2 [DarkGray]	1	4		31.68394852	30.88285255	30.79265594	31.38792229	31.35678482	31.21928024
0.174130768	-0.089194775	Q01081	U2AF1_HUMAN	U2AF1	Splicing factor U2AF 35 kDa subunit	Color2 [DarkGray]	1	4		27.73246765	27.37451172	26.83845901	27.14102173	27.35783386	27.16997337
1.714252468	-0.423041821	Q01082	SPTB2_HUMAN	SPTBN1	Spectrin beta chain, non-erythrocytic 1	Color2 [DarkGray]	1	4		24.26785278	24.81421089	24.76951218	24.25349617	24.2606926	24.17188263
0.652295243	1.133073807	Q01082-3	SPTB2_HUMAN	SPTBN1	Isoform of Q01082, Isoform 2 of Spectrin beta chain, non-erythrocytic 1	Color2 [DarkGray]	1	4		16.79684448	19.80845642	20.32113457	20.59149361	20.42726326	20.12060165
1.51290656	0.663656235	Q01085	TIAR_HUMAN	TIAL1	Nucleolysin TIAR	Color2 [DarkGray]	1	4		27.34942055	26.78954887	26.40405655	27.74534988	27.15073776	27.57542419
1.395278689	0.502388954	Q01085-2	TIAR_HUMAN	TIAL1	Isoform of Q01085, Isoform 2 of Nucleolysin TIAR	Color2 [DarkGray]	1	4		30.12386131	29.44134331	29.3066082	30.18423462	30.0479126	29.9814167
0.932982416	-0.373286724	Q01105-2	SET_HUMAN	SET	Isoform of Q01105, Isoform 2 of Protein SET	Color2 [DarkGray]	1	4		22.06579018	22.35917473	21.87267494	21.41183281	21.34299469	21.80734825
0.058980227	0.045927525	Q01130	SRSF2_HUMAN	SRSF2	Serine/arginine-rich splicing factor 2	Color2 [DarkGray]	1	4		26.65948868	25.47691917	25.9583683	26.36952782	26.2642765	25.84325981
1.469458817	-1.731740952	Q01433;Q01433-2;Q01433-3;Q01433-4;Q01433-5	AMPD2_HUMAN	AMPD2	AMP deaminase 2	Color2 [DarkGray]	1	4		18.92685127	18.77480888	19.50520897	19.10126305	16.31196594	17.09892464
0.623590258	-2.478224277	Q01518	CAP1_HUMAN	CAP1	Adenylyl cyclase-associated protein 1	Color2 [DarkGray]	1	4		22.30452156	23.29614067	23.54037857	22.42726326	15.09423065	22.66275215
6.156011723	-1.092289448	Q01628	IFM3_HUMAN	IFITM3	Interferon-induced transmembrane protein 3	Color2 [DarkGray]	1	4		21.6971035	21.7634449	21.6320076	20.68002892	20.66275215	20.50688171
2.062161018	-0.659243584	Q01650	LAT1_HUMAN	SLC7A5	Large neutral amino acids transporter small subunit 1	Color2 [DarkGray]	1	4		27.44726753	27.01903152	27.41538429	26.87408257	26.2660656	26.68645668
1.163449419	-2.967196465	Q01658	NC2B_HUMAN	DR1	Protein Dr1	Color2 [DarkGray]	1	4		20.83460617	22.02242279	21.46263885	20.64526367	15.90483093	20.90976334
1.636783023	-2.072851181	Q01664	TFAP4_HUMAN	TFAP4	Transcription factor AP-4	Color2 [DarkGray]	1	4		17.30763626	19.94592476	19.69018936	17.42057419	17.72789383	16.56726265
0.532626143	1.537597656	Q01740;Q01740-2	FMO1_HUMAN	FMO1	Flavin-containing monooxygenase 1	Color2 [DarkGray]	1	4		16.01198006	20.62756157	16.35898209	20.05589676	20.63644028	20.38574409
0.070916359	0.048041344	Q01780;Q01780-2	EXOSX_HUMAN	EXOSC10	Exosome component 10	Color2 [DarkGray]	1	4		21.19460297	22.10789108	22.00538826	21.58233261	21.9671917	21.96366882
1.686863318	0.735196114	Q01844;Q01844-3;Q01844-5;Q01844-6	EWS_HUMAN	EWSR1	RNA-binding protein EWS	Color2 [DarkGray]	1	4		30.60222435	29.93999672	30.26472473	31.31419182	30.45316887	30.92592239
1.552496898	-2.026474476	Q02040	AK17A_HUMAN	AKAP17A	A-kinase anchor protein 17A	Color2 [DarkGray]	1	4		21.7055645	24.546278	24.46138954	21.43745995	22.1300621	21.60059547
1.181406914	-2.772545815	Q02086;Q02086-2	SP2_HUMAN	SP2	Transcription factor Sp2	Color2 [DarkGray]	1	4		16.05749321	20.59149361	19.84906387	16.38471985	18.14138031	16.08505058
5.151452606	-1.035747528	Q02218	ODO1_HUMAN	OGDH	2-oxoglutarate dehydrogenase complex component E1	Color2 [DarkGray]	1	4		23.49228287	23.58691978	23.71816444	22.60964012	22.44252968	22.64746284
2.65555601	-0.649734497	Q02241;Q02241-2	KIF23_HUMAN	KIF23	Kinesin-like protein KIF23	Color2 [DarkGray]	1	4		22.13946152	22.58691978	22.55449867	21.62756157	21.6496563	21.86514091
1.273597501	-1.713799953	Q02447;Q02447-2;Q02447-3;Q02447-4;Q02447-5;Q02447-6	SP3_HUMAN	SP3	Transcription factor Sp3	Color2 [DarkGray]	1	4		16.56900024	19.45372391	17.17107964	15.52381897	16.66541481	15.21865082
3.451194775	1.483754635	Q02543	RL18A_HUMAN	RPL18A	Large ribosomal subunit protein eL20	Color2 [DarkGray]	1	4		26.29789162	26.54037857	26.38936043	27.50142479	27.51653099	27.93156815
2.991527325	-0.981416702	Q02790	FKBP4_HUMAN	FKBP4	Peptidyl-prolyl cis-trans isomerase FKBP4	Color2 [DarkGray]	1	4		22.84421921	22.6028614	22.5892086	21.50203133	21.40145493	21.83074379
0.064650743	0.02592659	Q02809;Q02809-2	PLOD1_HUMAN	PLOD1	Procollagen-lysine,2-oxoglutarate 5-dioxygenase 1	Color2 [DarkGray]	1	4		24.89504242	24.75429916	24.546278	24.7644577	25.09748077	24.66492271
0.478796197	0.378488541	Q02818	NUCB1_HUMAN	NUCB1	Nucleobindin-1	Color2 [DarkGray]	1	4		23.60964012	22.67572975	22.50445747	23.58691978	23.62086868	23.39100075
3.786433136	1.246237278	Q02878	RL6_HUMAN	RPL6	Large ribosomal subunit protein eL6	Color2 [DarkGray]	1	4		26.92025375	27.19835472	27.19835472	28.28911972	28.0083847	28.5351944
2.012407596	0.454366684	Q02880;Q02880-2	TOP2B_HUMAN	TOP2B	DNA topoisomerase 2-beta	Color2 [DarkGray]	1	4		20.31007957	20.34299469	20.04260063	20.44758415	20.79550743	20.53564072
1.579228659	-0.302600384	Q02978	M2OM_HUMAN	SLC25A11	Mitochondrial 2-oxoglutarate/malate carrier protein	Color2 [DarkGray]	1	4		22.78556442	23.12849045	23.08375168	22.85946465	22.64306259	22.53564072
1.468240805	-3.39834094	Q03001	DYST_HUMAN	DST	Dystonin	Color2 [DarkGray]	1	4		15.9853096	20.20657539	20.46762085	17.5178833	15.34734535	15.81642342
0.443703066	-2.136611223	Q03112-1;Q03112-3	MECOM_HUMAN	MECOM	Isoform of Q03112, Isoform 1 of Histone-lysine N-methyltransferase MECOM	Color2 [DarkGray]	1	4		15.64264393	22.22434998	22.26212692	16.46095657	17.43784904	22.57773209
0.776611993	-0.390024662	Q03252	LMNB2_HUMAN	LMNB2	Lamin-B2	Color2 [DarkGray]	1	4		22.47010612	23.23753929	22.73479652	22.15807724	22.13946152	22.73065567
4.815196642	-1.390129089	Q03518;Q03518-2	TAP1_HUMAN	TAP1	Antigen peptide transporter 1	Color2 [DarkGray]	1	4		22.30730247	22.47258759	22.48983574	21.29893875	21.13946152	20.87267494
3.543775784	-6.545892954	Q03519	TAP2_HUMAN	TAP2	Antigen peptide transporter 2	Color2 [DarkGray]	1	4		22.94592476	22.83074379	22.76749229	15.32137585	14.64798737	16.73276329
4.542233187	0.50564909	Q03701	CEBPZ_HUMAN	CEBPZ	CCAAT/enhancer-binding protein zeta	Color2 [DarkGray]	1	4		22.9916153	22.84613228	22.80143929	23.40405655	23.36452866	23.416996
2.755995528	-4.018532991	Q04206;Q04206-2;Q04206-3;Q04206-4	TF65_HUMAN	RELA	Transcription factor p65	Color2 [DarkGray]	1	4		17.91862488	20.31007957	20.66275215	15.53670025	16.61958694	16.23529816
1.164835237	0.239062786	Q04637-3	IF4G1_HUMAN	EIF4G1	Isoform of Q04637, Isoform B of Eukaryotic translation initiation factor 4 gamma 1	Color2 [DarkGray]	1	4		23.77956581	24.12533951	24.03590584	24.10948563	24.21697044	24.21697044
1.259584663	-5.459032059	Q04695	K1C17_HUMAN	KRT17	Keratin, type I cytoskeletal 17	Color2 [DarkGray]	1	4		24.69178963	25.84565544	26.27141953	25.49228287	22.64526367	17.16309929
0.837138775	-0.626013279	Q04837	SSBP_HUMAN	SSBP1	Single-stranded DNA-binding protein, mitochondrial	Color2 [DarkGray]	1	4		30.1114769	28.78643608	28.57542419	28.43141365	28.78643608	28.5052166
2.039405153	-0.36368084	Q05048	CSTF1_HUMAN	CSTF1	Cleavage stimulation factor subunit 1	Color2 [DarkGray]	1	4		25.76192474	25.33756065	25.55508423	25.22802544	25.27141953	25.10549545
2.58040673	-3.662635088	Q05066	SRY_HUMAN	SRY	Sex-determining region Y protein	Color2 [DarkGray]	1	4		17.90484047	20.82687187	20.88762474	16.19789314	15.68607616	16.61227989
3.063274679	-0.906727314	Q05519;Q05519-2	SRS11_HUMAN	SRSF11	Serine/arginine-rich splicing factor 11	Color2 [DarkGray]	1	4		24.73376083	25.26785278	24.72858238	23.8190937	24.06907272	23.9671917
0.341172266	-0.310674667	Q05639	EF1A2_HUMAN	EEF1A2	Elongation factor 1-alpha 2	Color2 [DarkGray]	1	4		27.83243561	29.0964756	29.47653389	28.59690475	28.49381065	28.50899696
5.289197576	-6.476950169	Q05BV3;Q05BV3-5	EMAL5_HUMAN	EML5	Echinoderm microtubule-associated protein-like 5	Color2 [DarkGray]	1	4		23.45512962	23.31007957	23.07724571	16.57388306	15.66865158	17.51489067
0.198076047	0.673468351	Q06187;Q06187-2	BTK_HUMAN	BTK	Tyrosine-protein kinase BTK	Color2 [DarkGray]	1	4		19.32391548	15.7053709	18.06079674	19.59440613	16.4122448	16.37543106
0.440665559	-1.783882618	Q06210;Q06210-2	GFPT1_HUMAN	GFPT1	Glutamine--fructose-6-phosphate aminotransferase [isomerizing] 1	Color2 [DarkGray]	1	4		18.00124168	21.33210564	20.75531769	21.60059547	21.12060165	16.34818077
0.27081738	-0.143200874	Q06265;Q06265-2	EXOS9_HUMAN	EXOSC9	Exosome complex component RRP45	Color2 [DarkGray]	1	4		22.40145493	22.35649109	22.53564072	22.48246956	21.7634449	22.60512543
0.485800526	-0.184401989	Q06323;Q06323-2;Q06323-3	PSME1_HUMAN	PSME1	Proteasome activator complex subunit 1	Color2 [DarkGray]	1	4		22.50688171	22.4247036	22.58233261	21.97771072	22.23608017	22.23608017
1.167461243	-0.283246994	Q06481;Q06481-3;Q06481-6	APLP2_HUMAN	APLP2	Amyloid beta precursor like protein 2	Color2 [DarkGray]	1	4		21.21845055	21.43745995	21.04260063	20.86514091	21.10149384	21.17035484
0.191497316	0.037862301	Q06587	RING1_HUMAN	RING1	E3 ubiquitin-protein ligase RING1	Color2 [DarkGray]	1	4		21.8190937	22.01903152	21.96013832	21.83845901	22.04260063	22.04260063
0.734769247	1.193859577	Q06787-2;Q06787-8;Q06787-9	FMR1_HUMAN	FMR1	Isoform of Q06787, Isoform 1 of Fragile X messenger ribonucleoprotein 1	Color2 [DarkGray]	1	4		19.89916229	17.83598328	16.97550011	18.23800659	20.63644028	19.37980843
3.567737093	1.184242249	Q06787;Q06787-3;Q06787-4;Q06787-5;Q06787-6;Q06787-7	FMR1_HUMAN	FMR1	Fragile X messenger ribonucleoprotein 1	Color2 [DarkGray]	1	4		21.21252441	21.65839958	21.75938797	22.52850342	22.70977783	22.86702919
0.529467009	-0.169426918	Q06830	PRDX1_HUMAN	PRDX1	Peroxiredoxin-1	Color2 [DarkGray]	1	4		27.41538429	26.94279671	26.81421089	26.7644577	26.92025375	26.98685074
3.625815699	1.829922676	Q07020	RL18_HUMAN	RPL18	Large ribosomal subunit protein eL18	Color2 [DarkGray]	1	4		26.10549545	26.33073997	26.24445152	27.43141365	27.87408257	28.18423462
3.711951325	-1.579231739	Q07021	C1QBP_HUMAN	C1QBP	Complement component 1 Q subcomponent-binding protein, mitochondrial	Color2 [DarkGray]	1	4		28.5052166	29.39509201	29.09395981	27.50899696	27.48615837	27.48615837
3.787615281	-1.111525059	Q07065	CKAP4_HUMAN	CKAP4	Cytoskeleton-associated protein 4	Color2 [DarkGray]	1	4		24.1332016	24.48615837	24.5225296	23.42981911	23.49228287	23.1126709
2.143072063	-4.172081709	Q07157	ZO1_HUMAN	TJP1	Tight junction protein ZO-1	Color2 [DarkGray]	1	4		21.6496563	21.86891365	21.58233261	15.80746174	17.52620888	20.45763779
1.968560645	-4.300268173	Q07617	SPAG1_HUMAN	SPAG1	Sperm-associated antigen 1	Color2 [DarkGray]	1	4		17.74468803	22.18252945	21.7875576	16.46878624	16.33838463	18.03550529
2.402890721	0.774362564	Q07666	KHDR1_HUMAN	KHDRBS1	KH domain-containing, RNA-binding, signal transduction-associated protein 1	Color2 [DarkGray]	1	4		28.96499252	28.47072792	28.3066082	29.08638573	29.26024437	29.42742348
0.218868138	0.490128517	Q07866;Q07866-10;Q07866-2;Q07866-3;Q07866-4;Q07866-5;Q07866-6;Q07866-7;Q07866-8;Q07866-9	KLC1_HUMAN	KLC1	Kinesin light chain 1	Color2 [DarkGray]	1	4		16.70413589	20.31007957	19.94592476	19.94592476	19.98815155	19.53445816
2.334359765	1.331668854	Q07955	SRSF1_HUMAN	SRSF1	Serine/arginine-rich splicing factor 1	Color2 [DarkGray]	1	4		28.24898148	26.89735222	27.67976189	28.9174099	28.57542419	28.97596359
0.272743741	0.335182667	Q08170	SRSF4_HUMAN	SRSF4	Serine/arginine-rich splicing factor 4	Color2 [DarkGray]	1	4		24.6320076	23.0375824	22.9207077	23.32388687	23.62086868	23.55215454
0.656371879	-2.221178055	Q08209;Q08209-2;Q08209-3	PP2BA_HUMAN	PPP3CA	Protein phosphatase 3 catalytic subunit alpha	Color2 [DarkGray]	1	4		20.1332016	15.986413	20.55449867	15.81583595	20.59149361	15.7911787
2.224590034	0.5947299	Q08211	DHX9_HUMAN	DHX9	ATP-dependent RNA helicase A	Color2 [DarkGray]	1	4		31.0800457	30.72110176	30.51088524	31.27030563	31.52962112	31.45806694
5.132505291	-4.232279539	Q08211-2	DHX9_HUMAN	DHX9	Isoform of Q08211, Isoform 2 of ATP-dependent RNA helicase A	Color2 [DarkGray]	1	4		20.61862946	19.62226105	19.86797905	16.06243706	15.81361675	16.21320152
1.915718041	-2.968298912	Q08257	QOR_HUMAN	CRYZ	Quinone oxidoreductase	Color2 [DarkGray]	1	4		17.29011154	19.70437431	20.80341148	16.42439651	17.19874191	16.8032074
1.497355747	-0.733244896	Q08380	LG3BP_HUMAN	LGALS3BP	Galectin-3-binding protein	Color2 [DarkGray]	1	4		29.87701225	28.89446449	28.7988472	28.4194088	28.52028275	28.34095955
2.339111975	-3.003906727	Q08499-2	PDE4D_HUMAN	PDE4D	Isoform of Q08499, Isoform 3 of cAMP-specific 3',5'-cyclic phosphodiesterase 4D	Color2 [DarkGray]	1	4		17.50513649	20.14569283	19.90000534	16.77526855	16.39284897	16.47047424
4.325414197	-4.541995525	Q08629	TICN1_HUMAN	SPOCK1	Testican-1	Color2 [DarkGray]	1	4		19.81183243	21.247715	20.77956581	15.76463795	17.07087708	16.01564789
0.592158746	-0.170240402	Q08945	SSRP1_HUMAN	SSRP1	FACT complex subunit SSRP1	Color2 [DarkGray]	1	4		23.65403366	24.01903152	23.72858238	23.416996	23.416996	23.65403366
1.083648522	-0.402772903	Q08AM6	VAC14_HUMAN	VAC14	Protein VAC14 homolog	Color2 [DarkGray]	1	4		20.87267494	20.35380173	19.97421265	20.1332016	19.93081474	19.87250328
0.111592255	0.055839062	Q08J23	NSUN2_HUMAN	NSUN2	RNA cytosine C(5)-methyltransferase NSUN2	Color2 [DarkGray]	1	4		24.17949677	23.99334526	24.30312729	24.19460297	23.74919128	24.37119102
0.326284676	-0.147550583	Q09028;Q09028-2;Q09028-3	RBBP4_HUMAN	RBBP4	Histone-binding protein RBBP4	Color2 [DarkGray]	1	4		25.22802544	25.97158432	26.02115059	25.60964012	25.53445244	25.66492271
1.168478909	0.619889259	Q09161	NCBP1_HUMAN	NCBP1	Nuclear cap-binding protein subunit 1	Color2 [DarkGray]	1	4		27.21697044	26.35110664	26.025383	27.0083847	27.07111931	27.05051041
1.524104402	-0.820314407	Q09666	AHNK_HUMAN	AHNAK	Neuroblast differentiation-associated protein AHNAK	Color2 [DarkGray]	1	4		26.39754295	27.6320076	27.15073776	26.17759705	26.50597382	26.24445152
4.052662428	-1.394601822	Q10471	GALT2_HUMAN	GALNT2	Polypeptide N-acetylgalactosaminyltransferase 2	Color2 [DarkGray]	1	4		24.20209694	24.05258369	24.30312729	23.10469627	22.64746284	22.53801155
0.120029765	0.028521061	Q10567;Q10567-2;Q10567-3	AP1B1_HUMAN	AP1B1	AP-1 complex subunit beta-1	Color2 [DarkGray]	1	4		22.57080078	22.43237114	22.43999672	22.31838036	22.49716568	22.51653099
1.993639156	0.700930119	Q10570	CPSF1_HUMAN	CPSF1	Cleavage and polyadenylation specificity factor subunit 1	Color2 [DarkGray]	1	4		24.546278	23.97596359	23.66492271	24.69178963	24.89966011	24.71816444
0.156774388	-0.702851772	Q10589;Q10589-2	BST2_HUMAN	BST2	Bone marrow stromal antigen 2	Color2 [DarkGray]	1	4		22.02580452	21.84230042	21.79550743	22.77152824	22.9671917	15.92280197
1.231112559	1.721382618	Q12768	WASC5_HUMAN	WASHC5	WASH complex subunit 5	Color2 [DarkGray]	1	4		17.23477364	19.12021065	20.26499176	20.37517548	20.92433739	21.12060165
1.44161497	-0.324032784	Q12769	NU160_HUMAN	NUP160	Nuclear pore complex protein Nup160	Color2 [DarkGray]	1	4		23.79946518	24.03590584	24.21697044	23.90426064	23.50445747	23.72858238
0.239501743	0.120830059	Q12788	TBL3_HUMAN	TBL3	Transducin beta-like protein 3	Color2 [DarkGray]	1	4		23.22582245	24.08537483	23.94055748	24.00195885	23.9583683	23.94055748
1.928462501	0.251354694	Q12789	TF3C1_HUMAN	GTF3C1	General transcription factor 3C polypeptide 1	Color2 [DarkGray]	1	4		22.40665436	22.17340851	22.31007957	22.60964012	22.66057777	22.53564072
3.330525122	-0.61408186	Q12797;Q12797-10	ASPH_HUMAN	ASPH	Aspartyl/asparaginyl beta-hydroxylase	Color2 [DarkGray]	1	4		24.60399437	24.82880974	24.86230659	24.23169136	24.31007957	24.1487999
0.658268059	-2.758259058	Q12800;Q12800-2;Q12800-3;Q12800-4	TFCP2_HUMAN	TFCP2	Alpha-globin transcription factor CP2	Color2 [DarkGray]	1	4		16.82257462	22.72858238	22.9207077	21.05589676	17.23994064	20.42726326
0.016994019	-0.008732796	Q12824	SNF5_HUMAN	SMARCB1	SWI/SNF-related matrix-associated actin-dependent regulator of chromatin subfamily B member 1	Color2 [DarkGray]	1	4		23.52850342	24.28206635	24.16422844	24.05258369	24.10948563	23.9583683
0.199624396	0.780167818	Q12830;Q12830-4	BPTF_HUMAN	BPTF	Nucleosome-remodeling factor subunit BPTF	Color2 [DarkGray]	1	4		16.99144173	20.26499176	20.27639771	15.84638691	20.2877121	20.47753716
1.422619014	-0.217017174	Q12849	GRSF1_HUMAN	GRSF1	G-rich sequence factor 1	Color2 [DarkGray]	1	4		24.27497673	24.06907272	24.37119102	24.05258369	24.06907272	24.04426956
0.090701492	0.356526375	Q12857-3	NFIA_HUMAN	NFIA	Isoform of Q12857, Isoform 3 of Nuclear factor 1 A-type	Color2 [DarkGray]	1	4		16.18442917	20.71397781	16.43097305	19.85855103	16.52980995	18.94625282
0.193154997	-0.062795639	Q12874	SF3A3_HUMAN	SF3A3	Splicing factor 3A subunit 3	Color2 [DarkGray]	1	4		25.84565544	25.6971035	25.50445747	25.64306259	25.8190937	25.48922348
2.020130693	-5.371077299	Q12888;Q12888-2;Q12888-3	TP53B_HUMAN	TP53BP1	TP53-binding protein 1	Color2 [DarkGray]	1	4		22.80734825	21.60964012	21.83074379	14.94157696	15.7104435	15.22517204
3.174931044	3.663615942	Q12899	TRI26_HUMAN	TRIM26	Tripartite motif-containing protein 26	Color2 [DarkGray]	1	4		17.74503708	15.95879841	15.59721375	20.31007957	19.69398308	19.96013832
0.30500291	-0.19623661	Q12904	AIMP1_HUMAN	AIMP1	Aminoacyl tRNA synthase complex-interacting multifunctional protein 1	Color2 [DarkGray]	1	4		20.71397781	21.84995461	21.72650337	21.29893875	21.11426163	21.20060158
2.513922997	1.171712875	Q12905	ILF2_HUMAN	ILF2	Interleukin enhancer-binding factor 2	Color2 [DarkGray]	1	4		28.51653099	28.0914402	27.47072792	29.18423462	29.23534966	29.05051041
2.628931398	1.121397972	Q12906-7	ILF3_HUMAN	ILF3	Isoform of Q12906, Isoform 7 of Interleukin enhancer-binding factor 3	Color2 [DarkGray]	1	4		29.62679672	28.78019142	28.72273064	30.12386131	30.14831352	30.07367516
1.345617222	0.607133865	Q12907	LMAN2_HUMAN	LMAN2	Vesicular integral-membrane protein VIP36	Color2 [DarkGray]	1	4		26.8263855	25.85043144	25.92705345	26.75174713	26.96499252	26.6458149
4.791523605	1.985384464	Q12926	ELAV2_HUMAN	ELAVL2	ELAV-like protein 2	Color2 [DarkGray]	1	4		21.86514091	21.67141724	21.15189934	23.57542419	23.42981911	23.50445747
1.037297265	-0.545526505	Q12931	TRAP1_HUMAN	TRAP1	Heat shock protein 75 kDa, mitochondrial	Color2 [DarkGray]	1	4		28.00303078	29.07367516	28.90311241	28.04009247	28.41134834	28.13613892
1.396336245	-2.157805443	Q12948	FOXC1_HUMAN	FOXC1	Forkhead box protein C1	Color2 [DarkGray]	1	4		18.38920784	20.50688171	19.91378212	16.25006104	17.41745186	16.73146439
1.417234112	-2.593865871	Q12962	TAF10_HUMAN	TAF10	Transcription initiation factor TFIID subunit 10	Color2 [DarkGray]	1	4		16.53521538	20.01563263	20.27639771	15.519701	16.51416397	16.18247795
1.795879049	-0.227421284	Q12996	CSTF3_HUMAN	CSTF3	Cleavage stimulation factor subunit 3	Color2 [DarkGray]	1	4		23.99334526	24.07724571	23.94948959	23.82880974	23.9225235	23.70767212
4.964656592	-1.462998867	Q13011	ECH1_HUMAN	ECH1	Delta(3,5)-Delta(2,4)-dienoyl-CoA isomerase, mitochondrial	Color2 [DarkGray]	1	4		24.72338295	24.32388687	24.45512962	22.85376549	23.07234764	22.9583683
0.125594828	0.55561161	Q13042;Q13042-2;Q13042-3;Q13042-4	CDC16_HUMAN	CDC16	Cell division cycle protein 16 homolog	Color2 [DarkGray]	1	4		17.10866928	16.26190567	20.7634449	20.24190903	20.60059547	15.75099945
0.769994045	0.437851906	Q13045-2	FLII_HUMAN	FLII	Isoform of Q13045, Isoform 2 of Protein flightless-1 homolog	Color2 [DarkGray]	1	4		21.82298851	22.89319229	22.83460617	22.97070694	22.90242195	23.11426163
0.268742142	1.444706917	Q13049	TRI32_HUMAN	TRIM32	E3 ubiquitin-protein ligase TRIM32	Color2 [DarkGray]	1	4		15.31276321	24.44252968	24.03590584	23.28206635	23.67572975	23.18857956
1.711052196	-0.93307972	Q13057;Q13057-2	COASY_HUMAN	COASY	Bifunctional coenzyme A synthase	Color2 [DarkGray]	1	4		19.45423126	19.7486496	20.12060165	19.12167168	18.62517357	18.44693756
0.901867014	-0.800438881	Q13084	RM28_HUMAN	MRPL28	Large ribosomal subunit protein bL28m	Color2 [DarkGray]	1	4		23.25349617	23.94948959	23.78954887	23.68645668	22.38311005	23.55215454
1.281469057	0.514235497	Q13085-2	ACACA_HUMAN	ACACA	Isoform of Q13085, Isoform 2 of Acetyl-CoA carboxylase 1	Color2 [DarkGray]	1	4		22.44758415	22.29052734	21.63644028	22.87455177	22.47506523	22.88203621
0.751255673	-0.34065485	Q13098;Q13098-5;Q13098-7	CSN1_HUMAN	GPS1	COP9 signalosome complex subunit 1	Color2 [DarkGray]	1	4		21.68002892	21.47258759	20.77956581	20.68002892	21.049263	21.20060158
0.223120892	0.702162743	Q13112	CAF1B_HUMAN	CHAF1B	Chromatin assembly factor 1 subunit B	Color2 [DarkGray]	1	4		17.26416397	22.28489113	22.1611557	21.70977783	21.62310219	21.71816444
3.264846876	-1.08378315	Q13123	RED_HUMAN	IK	Protein Red	Color2 [DarkGray]	1	4		22.76141739	23.36452866	22.94948959	22.21549034	21.84613228	22.02917862
1.574815701	-2.6823349	Q13136;Q13136-2	LIPA1_HUMAN	PPFIA1	Liprin-alpha-1	Color2 [DarkGray]	1	4		16.72739029	20.47753716	20.20657539	16.60216331	16.68698883	17.10043907
0.344851087	1.16711998	Q13144	EI2BE_HUMAN	EIF2B5	Translation initiation factor eIF-2B subunit epsilon	Color2 [DarkGray]	1	4		17.66236305	17.07784843	16.67557144	19.94592476	15.42633438	20.416996
0.406193196	-0.06573391	Q13148	TADBP_HUMAN	TARDBP	TAR DNA-binding protein 43	Color2 [DarkGray]	1	4		28.62853622	28.92025375	28.87993622	28.74534988	28.7644577	28.79575539
0.197603211	-0.272083282	Q13151	ROA0_HUMAN	HNRNPA0	Heterogeneous nuclear ribonucleoprotein A0	Color2 [DarkGray]	1	4		30.96774292	30.30877876	29.48807526	30.42342186	28.6320076	30.40324402
0.467623891	-0.13642931	Q13155	AIMP2_HUMAN	AIMP2	Aminoacyl tRNA synthase complex-interacting multifunctional protein 2	Color2 [DarkGray]	1	4		24.14102173	24.45512962	24.34435081	24.33073997	24.17188263	24.42981911
2.277156522	-0.695153236	Q13162	PRDX4_HUMAN	PRDX4	Peroxiredoxin-4	Color2 [DarkGray]	1	4		25.9225235	25.30312729	25.33415413	24.5926342	24.91798019	24.90884781
1.311886206	3.032374859	Q13177	PAK2_HUMAN	PAK2	Serine/threonine-protein kinase PAK 2	Color2 [DarkGray]	1	4		17.25717926	18.02554893	15.89305496	19.07085991	17.21504021	21.61862946
0.61685234	0.236074924	Q13185	CBX3_HUMAN	CBX3	Chromobox protein homolog 3	Color2 [DarkGray]	1	4		22.97070694	23.65403366	23.35110664	23.56383705	23.56383705	23.6320076
0.700001462	2.213150024	Q13190;Q13190-2;Q13190-3;Q13190-4	STX5_HUMAN	STX5	Syntaxin-5	Color2 [DarkGray]	1	4		22.27923393	22.64306259	22.56383705	23.29614067	23.12691689	23.22729111
0.646894425	-0.065111637	Q13200	PSMD2_HUMAN	PSMD2	26S proteasome non-ATPase regulatory subunit 2	Color2 [DarkGray]	1	4		23.2228775	23.20955276	23.18101311	23.03422737	23.16576385	23.05920219
2.292889428	-0.536898613	Q13214;Q13214-2	SEM3B_HUMAN	SEMA3B	Semaphorin-3B	Color2 [DarkGray]	1	4		23.12691689	23.07234764	22.89873695	22.37252045	22.66275215	22.34840775
1.119638363	-3.160195351	Q13217	DNJC3_HUMAN	DNAJC3	DnaJ homolog subfamily C member 3	Color2 [DarkGray]	1	4		22.82298851	23.54037857	23.44252968	21.56848335	21.54037857	15.78134537
1.735716852	0.650378704	Q13242	SRSF9_HUMAN	SRSF9	Serine/arginine-rich splicing factor 9	Color2 [DarkGray]	1	4		27.15073776	26.28206635	26.43141365	27.3066082	27.18895721	27.15073776
4.424389535	1.333721638	Q13243;Q13243-3	SRSF5_HUMAN	SRSF5	Serine/arginine-rich splicing factor 5	Color2 [DarkGray]	1	4		23.55215454	23.31007957	23.39100075	24.9225235	24.41053963	24.80439758
0.03000425	0.026255131	Q13263	TIF1B_HUMAN	TRIM28	Transcription intermediary factor 1-beta	Color2 [DarkGray]	1	4		23.93156815	25.22066498	25.00195885	24.77956581	24.88576508	24.82880974
3.163416296	1.652301788	Q13283	G3BP1_HUMAN	G3BP1	Ras GTPase-activating protein-binding protein 1	Color2 [DarkGray]	1	4		25.98468018	26.34435081	25.96939087	27.53889847	27.25349617	28.0083847
1.605855266	0.56954813	Q13310-2	PABP4_HUMAN	PABPC4	Isoform of Q13310, Isoform 2 of Polyadenylate-binding protein 4	Color2 [DarkGray]	1	4		30.33031273	29.57722664	29.59512711	30.41336823	30.34095955	30.25349617
0.240677756	-0.244460583	Q13310-3	PABP4_HUMAN	PABPC4	Isoform of Q13310, Isoform 3 of Polyadenylate-binding protein 4	Color2 [DarkGray]	1	4		24.68645668	23.48000526	24.09345627	24.42342186	22.91889	24.14102173
0.151015314	0.515643597	Q13330;Q13330-3	MTA1_HUMAN	MTA1	Metastasis-associated protein MTA1	Color2 [DarkGray]	1	4		17.86436653	23.28206635	23.1126709	22.30452156	22.15807724	22.28206635
0.839012166	0.235753059	Q13347	EIF3I_HUMAN	EIF3I	Eukaryotic translation initiation factor 3 subunit I	Color2 [DarkGray]	1	4		23.57542419	24.05258369	23.9583683	24.12533951	24.04426956	24.16422844
0.839686971	-2.396509886	Q13363	CTBP1_HUMAN	CTBP1	C-terminal-binding protein 1	Color2 [DarkGray]	1	4		17.31708145	21.74304008	20.88762474	17.8352108	15.88808155	20.688591
0.62036248	-1.403013706	Q13404	UB2V1_HUMAN	UBE2V1	Ubiquitin-conjugating enzyme E2 variant 1	Color2 [DarkGray]	1	4		20.43745995	20.7875576	20.5731144	20.24190903	16.22348213	19.97421265
0.364139887	0.124653339	Q13405	RM49_HUMAN	MRPL49	Large ribosomal subunit protein mL49	Color2 [DarkGray]	1	4		25.33756065	24.83845901	24.84325981	25.29263496	25.07724571	25.12927628
2.418092117	-4.198704958	Q13409;Q13409-5	DC1I2_HUMAN	DYNC1I2	Cytoplasmic dynein 1 intermediate chain 2	Color2 [DarkGray]	1	4		18.84434319	21.93876457	21.59605217	17.79331398	16.0451107	15.91495705
0.690077207	-0.767035961	Q13421;Q13421-2;Q13421-3;Q13421-4	MSLN_HUMAN	MSLN	Mesothelin	Color2 [DarkGray]	1	4		21.98815155	24.1487999	23.98468018	22.58233261	23.00195885	22.89133835
0.16823353	0.118881702	Q13425	SNTB2_HUMAN	SNTB2	Beta-2-syntrophin	Color2 [DarkGray]	1	4		20.42726326	21.00881195	21.00195885	21.12691689	21.23608017	20.59149361
4.75207651	-1.777204037	Q13428-7	TCOF_HUMAN	TCOF1	Isoform of Q13428, Isoform 7 of Treacle protein	Color2 [DarkGray]	1	4		25.1213932	24.9671917	24.57542419	22.97596359	23.28206635	23.08537483
2.542238432	-1.490045547	Q13428;Q13428-4	TCOF_HUMAN	TCOF1	Treacle protein	Color2 [DarkGray]	1	4		26.50294113	26.33415413	25.85519409	24.546278	25.53741837	24.73376083
1.042890984	0.237537861	Q13435	SF3B2_HUMAN	SF3B2	Splicing factor 3B subunit 2	Color2 [DarkGray]	1	4		26.46138954	26.06085205	25.9825058	26.41215706	26.48308372	26.25169182
3.924917005	-3.888936043	Q13438;Q13438-4	OS9_HUMAN	OS9	Protein OS-9	Color2 [DarkGray]	1	4		20.39623642	21.05589676	20.80341148	17.7661972	15.9280262	17.42971802
1.820677757	1.009529591	Q13445	TMED1_HUMAN	TMED1	Transmembrane emp24 domain-containing protein 1	Color2 [DarkGray]	1	4		25.58691978	24.7644577	24.46762085	25.90426064	26.29438972	25.8190937
1.54348024	0.556344032	Q13470;Q13470-2	TNK1_HUMAN	TNK1	Non-receptor tyrosine-protein kinase TNK1	Color2 [DarkGray]	1	4		22.88576508	22.94948959	22.44758415	23.57542419	22.89319229	23.54037857
3.111157989	-3.640905619	Q13472	TOP3A_HUMAN	TOP3A	DNA topoisomerase 3-alpha	Color2 [DarkGray]	1	4		21.47753716	19.85428238	19.46814537	16.46841812	17.3747139	15.77780437
0.934861764	1.675212145	Q13474;Q13474-2	DRP2_HUMAN	DRP2	Dystrophin-related protein 2	Color2 [DarkGray]	1	4		17.13851738	16.50593567	15.67587566	16.30278778	18.97438622	20.20657539
0.590212915	-1.772632599	Q13492-4	PICAL_HUMAN	PICALM	Isoform of Q13492, Isoform 4 of Phosphatidylinositol-binding clathrin assembly protein	Color2 [DarkGray]	1	4		22.19760513	22.97771072	22.66492271	16.69890213	22.66275215	21.99851799
3.751939656	-0.784868717	Q13501	SQSTM_HUMAN	SQSTM1	Sequestosome-1	Color2 [DarkGray]	1	4		26.17949677	26.17188263	25.94279671	25.51953316	25.22802544	25.16038704
1.346298747	-2.690174103	Q13503	MED21_HUMAN	MED21	Mediator of RNA polymerase II transcription subunit 21	Color2 [DarkGray]	1	4		18.44937325	21.83074379	20.93876457	20.06907272	17.82226753	17.50760078
0.004260623	-0.006036282	Q13505;Q13505-2	MTX1_HUMAN	MTX1	Metaxin-1	Color2 [DarkGray]	1	4		18.58345985	20.23022652	20.7055645	19.8783741	19.93156815	20.17035484
0.443706497	0.201319218	Q13523	PRP4B_HUMAN	PRPF4B	Serine/threonine-protein kinase PRP4 homolog	Color2 [DarkGray]	1	4		23.01393127	23.18857956	22.46263885	22.86325073	23.33756065	23.35110664
0.079313343	-0.050907135	Q13547	HDAC1_HUMAN	HDAC1	Histone deacetylase 1	Color2 [DarkGray]	1	4		22.11743546	22.94234848	22.69498062	22.31285286	22.81714249	22.63865089
0.644399678	-0.368824005	Q13561;Q13561-2;Q13561-3	DCTN2_HUMAN	DCTN2	Dynactin subunit 2	Color2 [DarkGray]	1	4		21.22434998	21.90609741	22.10469627	21.18252945	21.60512543	21.15189934
0.75920926	0.22198391	Q13573	SNW1_HUMAN	SNW1	SNW domain-containing protein 1	Color2 [DarkGray]	1	4		24.98032761	24.73892403	24.35783386	24.81421089	25.01051903	24.86230659
1.573623801	-0.798405647	Q13586-2	STIM1_HUMAN	STIM1	Isoform of Q13586, Isoform 2 of Stromal interaction molecule 1	Color2 [DarkGray]	1	4		21.84613228	22.84038162	22.98641777	21.80734825	21.6320076	21.78356743
0.202986247	0.146277428	Q13595	TRA2A_HUMAN	TRA2A	Transformer-2 protein homolog alpha	Color2 [DarkGray]	1	4		28.22158813	26.89735222	27.36619759	27.78954887	27.43141365	27.67303467
3.005018018	0.660583973	Q13601	KRR1_HUMAN	KRR1	KRR1 small subunit processome component homolog	Color2 [DarkGray]	1	4		25.60399437	25.3877182	25.36786461	26.06702042	26.24807549	25.9671917
3.556007434	0.579692841	Q13610	PWP1_HUMAN	PWP1	Periodic tryptophan protein 1 homolog	Color2 [DarkGray]	1	4		23.02580452	22.8365345	22.81127357	23.56383705	23.36452866	23.44252968
0.945106565	3.226910591	Q13618-2	CUL3_HUMAN	CUL3	Isoform of Q13618, Isoform 2 of Cullin-3	Color2 [DarkGray]	1	4		16.0467453	21.42726326	14.83932686	21.46762085	21.49716568	21.92795753
1.128883205	-0.32392025	Q13620	CUL4B_HUMAN	CUL4B	Cullin-4B	Color2 [DarkGray]	1	4		21.45763779	22.0122261	21.98468018	21.66275215	21.31561852	21.52611732
0.005265906	-0.004479885	Q13637	RAB32_HUMAN	RAB32	Ras-related protein Rab-32	Color2 [DarkGray]	1	4		20.63644028	20.42726326	21.27070618	21.14569283	20.5731144	20.688591
2.144516418	-3.11234951	Q13641	TPBG_HUMAN	TPBG	Trophoblast glycoprotein	Color2 [DarkGray]	1	4		17.09284782	20.20657539	20.17035484	16.39916039	16.52339363	16.32485199
2.075400324	-0.768563747	Q13724;Q13724-2	MOGS_HUMAN	MOGS	Mannosyl-oligosaccharide glucosidase	Color2 [DarkGray]	1	4		24.03590584	23.82880974	23.57542419	23.31007957	22.6408596	23.2228775
2.258500588	-1.442996025	Q13751	LAMB3_HUMAN	LAMB3	Laminin subunit beta-3	Color2 [DarkGray]	1	4		20.34299469	21.60512543	21.7875576	20.00195885	20.05589676	19.71929932
0.772379194	-2.380904436	Q13769	THOC5_HUMAN	THOC5	THO complex subunit 5 homolog	Color2 [DarkGray]	1	4		16.27983475	21.02242279	20.15807724	16.48764801	20.2877121	15.88139057
0.84067587	-0.307751656	Q13813;Q13813-2	SPTN1_HUMAN	SPTAN1	Spectrin alpha chain, non-erythrocytic 1	Color2 [DarkGray]	1	4		24.58691978	25.21326637	25.27497673	24.99334526	24.73376083	24.68110275
1.776728719	0.567279339	Q13823	NOG2_HUMAN	GNL2	Nucleolar GTP-binding protein 2	Color2 [DarkGray]	1	4		22.94055748	23.59832573	23.68645668	23.90426064	24.08537483	23.94055748
0.390224605	-0.132793427	Q13838;Q13838-2	DX39B_HUMAN	DDX39B	Spliceosome RNA helicase DDX39B	Color2 [DarkGray]	1	4		24.62644958	24.52850342	24.8190937	24.42342186	24.21697044	24.39100075
1.384385802	-4.024942875	Q13887	KLF5_HUMAN	KLF5	Krueppel-like factor 5	Color2 [DarkGray]	1	4		22.17340851	24.73376083	24.27497673	17.36145782	22.39623642	17.37700272
3.853091111	0.960396767	Q13895	BYST_HUMAN	BYSL	Bystin	Color2 [DarkGray]	1	4		24.36452866	23.94055748	24.04426956	25.18706894	24.9583683	24.97596359
0.065677559	0.278810978	Q13901	C1D_HUMAN	C1D	Nuclear nucleic acid-binding protein C1D	Color2 [DarkGray]	1	4		16.55377197	22.70133972	22.53564072	21.2877121	21.21252441	21.39623642
2.641155706	-0.794067383	Q13952;Q13952-2;Q13952-3;Q13952-5;Q13952-6;Q13952-7	NFYC_HUMAN	NFYC	Nuclear transcription factor Y subunit gamma	Color2 [DarkGray]	1	4		21.05589676	21.62756157	21.69285393	20.79550743	20.61862946	20.73065567
3.415261339	0.927305698	Q14008;Q14008-2;Q14008-3	CKAP5_HUMAN	CKAP5	Cytoskeleton-associated protein 5	Color2 [DarkGray]	1	4		20.90976334	21.0625	21.3698616	21.96366882	22.07234764	22.14569283
2.184352399	1.342663765	Q14011	CIRBP_HUMAN	CIRBP	Cold-inducible RNA-binding protein	Color2 [DarkGray]	1	4		25.99334526	25.24626541	24.72858238	26.57542419	26.8263855	26.22802544
0.187460133	0.75480485	Q14103-2;Q14103-4	HNRPD_HUMAN	HNRNPD	Isoform of Q14103, Isoform 2 of Heterogeneous nuclear ribonucleoprotein D0	Color2 [DarkGray]	1	4		17.80160141	20.05589676	14.97173023	20.29893875	19.58079147	20.18252945
2.299993288	-5.661175728	Q14114;Q14114-2;Q14114-3;Q14114-4	LRP8_HUMAN	LRP8	Low-density lipoprotein receptor-related protein 8	Color2 [DarkGray]	1	4		17.80864143	22.78156853	22.97421265	16.92877388	15.55886459	16.02013016
1.118821324	-3.640265942	Q14118	DAG1_HUMAN	DAG1	Dystroglycan 1	Color2 [DarkGray]	1	4		22.69922256	23.33756065	23.49228287	17.0352478	22.47258759	16.32266426
2.140663677	-6.519289732	Q14119	VEZF1_HUMAN	VEZF1	Vascular endothelial zinc finger 1	Color2 [DarkGray]	1	4		22.35649109	24.85756874	24.5926342	22.0625	16.85167313	15.45161343
3.850784482	-0.835330009	Q14126	DSG2_HUMAN	DSG2	Desmoglein-2	Color2 [DarkGray]	1	4		22.35917473	22.33210564	22.30452156	21.73479652	21.4873848	21.50203133
0.013349336	-0.003610611	Q14137	BOP1_HUMAN	BOP1	Ribosome biogenesis protein BOP1	Color2 [DarkGray]	1	4		22.36185455	22.21549034	22.27355385	22.36719704	22.10149384	22.48983574
1.538321108	0.445082664	Q14146	URB2_HUMAN	URB2	Unhealthy ribosome biogenesis protein 2 homolog	Color2 [DarkGray]	1	4		21.12060165	20.52611732	21.10789108	21.38574409	21.416996	21.41183281
1.714907477	0.442166328	Q14151	SAFB2_HUMAN	SAFB2	Scaffold attachment factor B2	Color2 [DarkGray]	1	4		25.13711739	24.73376083	24.5225296	25.29614067	25.30312729	25.1332016
1.14324986	0.210365295	Q14152	EIF3A_HUMAN	EIF3A	Eukaryotic translation initiation factor 3 subunit A	Color2 [DarkGray]	1	4		24.24626541	24.51050758	24.28911972	24.47382736	24.47382736	24.71292877
0.443822096	0.373821259	Q14157;Q14157-5;Q14157-3	UBP2L_HUMAN	UBAP2L	Ubiquitin-associated protein 2-like	Color2 [DarkGray]	1	4		23.23169136	24.44252968	24.22434998	23.94055748	24.01051903	24.75938797
0.099286801	0.077828407	Q14160;Q14160-3	SCRIB_HUMAN	SCRIB	Protein scribble homolog	Color2 [DarkGray]	1	4		22.93156815	24.06085205	24.02749252	23.94055748	23.90426064	23.60964012
0.320949405	0.957004547	Q14165	MLEC_HUMAN	MLEC	Malectin	Color2 [DarkGray]	1	4		17.13759995	22.22140312	22.23022652	22.03590584	22.01903152	21.51653099
0.456430045	0.772157669	Q14197	ICT1_HUMAN	MRPL58	Large ribosomal subunit protein mL62	Color2 [DarkGray]	1	4		17.35910034	20.14569283	20.37517548	20.49716568	20.51653099	19.91590881
1.910041163	-0.628595352	Q14202-2;Q14202	ZMYM3_HUMAN	ZMYM3	Zinc finger MYM-type protein 3	Color2 [DarkGray]	1	4		20.46762085	20.36452866	20.95304871	19.83213043	20.34299469	19.84171104
0.284571737	0.477385521	Q14203-3	DCTN1_HUMAN	DCTN1	Isoform of Q14203, Isoform 3 of Dynactin subunit 1	Color2 [DarkGray]	1	4		17.00885582	19.43000793	20.01563263	19.68275642	19.65755844	19.35636139
1.808512176	0.453611851	Q14204	DYHC1_HUMAN	DYNC1H1	Cytoplasmic dynein 1 heavy chain 1	Color2 [DarkGray]	1	4		21.97421265	22.30452156	22.47258759	22.82687187	22.66709137	22.71187782
0.906535598	-2.026904106	Q14241	ELOA1_HUMAN	ELOA	Elongin-A	Color2 [DarkGray]	1	4		17.50065422	21.02917862	21.02917862	16.19304848	17.91234779	19.45185661
0.329367801	-0.377887249	Q14244;Q14244-3	MAP7_HUMAN	MAP7	Ensconsin	Color2 [DarkGray]	1	4		22.54274178	24.40405655	24.25349617	23.31007957	23.02749252	23.58691978
2.212130793	-0.442845821	Q14247	SRC8_HUMAN	CTTN	Src substrate cortactin	Color2 [DarkGray]	1	4		24.60964012	24.67033577	24.65403366	23.94948959	24.28206635	24.31007957
0.764846142	-3.939522505	Q14254	FLOT2_HUMAN	FLOT2	Flotillin-2	Color2 [DarkGray]	1	4		16.33209801	23.76951218	23.85756874	23.09667587	15.5250864	16.68244171
0.646585599	-0.407381535	Q14257;Q14257-2	RCN2_HUMAN	RCN2	Reticulocalbin-2	Color2 [DarkGray]	1	4		27.1213932	26.02960014	25.99334526	25.75429916	25.67841911	26.32388687
1.590341917	2.913826227	Q14296-4	FASTK_HUMAN	FASTK	Isoform of Q14296, Isoform 4 of Fas-activated serine/threonine kinase	Color2 [DarkGray]	1	4		17.37641144	20.2877121	15.59203815	20.7471447	20.44758415	21.23022652
0.139315056	0.057512283	Q14318;Q14318-2	FKBP8_HUMAN	FKBP8	Peptidyl-prolyl cis-trans isomerase FKBP8	Color2 [DarkGray]	1	4		22.21845055	22.42726326	22.37782478	22.40145493	22.53326416	22.74304008
0.22245914	0.552787781	Q14320	FA50A_HUMAN	FAM50A	Protein FAM50A	Color2 [DarkGray]	1	4		17.73796654	21.51171494	21.80341148	21.12060165	21.05589676	21.40665436
0.702686168	0.212463379	Q14344	GNA13_HUMAN	GNA13	Guanine nucleotide-binding protein subunit alpha-13	Color2 [DarkGray]	1	4		21.22434998	21.21252441	21.10789108	21.74304008	21.25925636	21.60059547
3.378116572	1.851590633	Q14444;Q14444-2	CAPR1_HUMAN	CAPRIN1	Caprin-1	Color2 [DarkGray]	1	4		26.85043144	26.4266243	26.34604263	28.24445152	27.74534988	28.61104774
0.706816609	-0.30881834	Q14498-2	RBM39_HUMAN	RBM39	Isoform of Q14498, Isoform 2 of RNA-binding protein 39	Color2 [DarkGray]	1	4		25.34435081	26.08131599	26.1680603	25.55508423	25.38442802	25.69178963
1.196013889	1.729413509	Q14527	HLTF_HUMAN	HLTF	Helicase-like transcription factor	Color2 [DarkGray]	1	4		16.32429314	19.48028755	19.00553894	19.92900467	20.37517548	20.29893875
2.89540848	0.387042522	Q14562	DHX8_HUMAN	DHX8	ATP-dependent RNA helicase DHX8	Color2 [DarkGray]	1	4		23.1611557	23.03590584	22.92614746	23.29614067	23.39100075	23.44252968
0.490044279	-0.171855927	Q14566	MCM6_HUMAN	MCM6	DNA replication licensing factor MCM6	Color2 [DarkGray]	1	4		22.47506523	22.76951218	22.45261955	22.4247036	21.97421265	22.50445747
0.085382052	-0.414988995	Q14571	ITPR2_HUMAN	ITPR2	Inositol 1,4,5-trisphosphate receptor type 2	Color2 [DarkGray]	1	4		16.65498543	21.24190903	21.88762474	21.81127357	16.47538567	21.0625
1.325593177	-3.529031038	Q14573	ITPR3_HUMAN	ITPR3	Inositol 1,4,5-trisphosphate receptor type 3	Color2 [DarkGray]	1	4		20.8190937	21.22434998	21.41183281	19.94592476	15.007864	20.25349617
0.483812944	1.673499107	Q14624-4	ITIH4_HUMAN	ITIH4	Isoform of Q14624, Isoform 4 of Inter-alpha-trypsin inhibitor heavy chain H4	Color2 [DarkGray]	1	4		16.74258614	16.61394501	19.79014587	21.15807724	21.10149384	21.688591
0.500858277	0.89541626	Q14669-4;Q14669;Q14669-2;Q14669-3	TRIPC_HUMAN	TRIP12	E3 ubiquitin-protein ligase TRIP12	Color2 [DarkGray]	1	4		17.09411049	20.21845055	20.37517548	20.39623642	20.39623642	20.50688171
4.739659577	1.472914219	Q14671	PUM1_HUMAN	PUM1	Pumilio homolog 1	Color2 [DarkGray]	1	4		24.17188263	23.94055748	23.73892403	25.39754295	25.18706894	25.42342186
1.629173142	2.182970047	Q14671-2;Q14671-3	PUM1_HUMAN	PUM1	Isoform of Q14671, Isoform 2 of Pumilio homolog 1	Color2 [DarkGray]	1	4		20.18252945	19.73487663	16.92974854	21.06907272	21.21845055	21.19460297
2.370865864	-4.948193789	Q14676;Q14676-2;Q14676-3	MDC1_HUMAN	MDC1	Mediator of DNA damage checkpoint protein 1	Color2 [DarkGray]	1	4		21.84230042	21.84995461	21.97421265	15.85316944	20.32113457	16.16020393
0.292687756	-0.646784782	Q14677-3	EPN4_HUMAN	CLINT1	Isoform of Q14677, Isoform 3 of Clathrin interactor 1	Color2 [DarkGray]	1	4		20.7875576	24.38442802	24.27497673	22.40145493	22.74098396	23.13476944
2.963226405	1.630929232	Q14680;Q14680-6;Q14680-7	MELK_HUMAN	MELK	Maternal embryonic leucine zipper kinase	Color2 [DarkGray]	1	4		16.16801262	15.58537865	15.95597553	17.26377296	17.63796234	18.26884842
0.116435517	-0.112912655	Q14683	SMC1A_HUMAN	SMC1A	Structural maintenance of chromosomes protein 1A	Color2 [DarkGray]	1	4		22.45763779	23.88576508	23.86702919	23.33756065	23.45512962	23.44252968
4.151875722	0.787630081	Q14684;Q14684-2	RRP1B_HUMAN	RRP1B	Ribosomal RNA processing protein 1 homolog B	Color2 [DarkGray]	1	4		22.96543121	23.20060158	23.01903152	23.9583683	23.70767212	23.84804535
2.394927387	-4.436312914	Q14686	NCOA6_HUMAN	NCOA6	Nuclear receptor coactivator 6	Color2 [DarkGray]	1	4		18.00957489	21.81518936	21.14569283	15.28998375	15.87388706	17.01153183
1.740078068	0.236066818	Q14690	RRP5_HUMAN	PDCD11	Protein RRP5 homolog	Color2 [DarkGray]	1	4		22.37782478	22.68431664	22.59149361	22.80538177	22.67788124	22.8190937
1.097701833	0.238174438	Q14692	BMS1_HUMAN	BMS1	Ribosome biogenesis protein BMS1 homolog	Color2 [DarkGray]	1	4		23.71816444	23.33756065	23.35110664	23.65403366	23.60964012	23.74919128
0.606549807	-2.576866388	Q14694;Q14694-2;Q14694-3	UBP10_HUMAN	USP10	Ubiquitin carboxyl-terminal hydrolase 10	Color2 [DarkGray]	1	4		16.36732864	21.3698616	21.74304008	22.25349617	16.41666031	15.62764835
1.971470995	-3.622175932	Q14696	MESD_HUMAN	MESD	LRP chaperone MESD	Color2 [DarkGray]	1	4		21.68431664	21.05589676	21.0625	20.46762085	16.81886673	15.98548794
2.62438543	-0.814686775	Q14697;Q14697-2	GANAB_HUMAN	GANAB	Neutral alpha-glucosidase AB	Color2 [DarkGray]	1	4		25.80193329	25.416996	25.55508423	25.02749252	24.40405655	24.82395935
2.666680907	-0.570926189	Q14728	MFS10_HUMAN	MFSD10	Major facilitator superfamily domain-containing protein 10	Color2 [DarkGray]	1	4		21.27070618	21.10149384	21.00881195	20.72234154	20.6971035	20.416996
0.55145691	3.076379538	Q14739	LBR_HUMAN	LBR	Delta(14)-sterol reductase LBR	Color2 [DarkGray]	1	4		16.86263275	17.18204498	23.65403366	24.22434998	15.7979784	23.76951218
2.26736522	-0.677956581	Q14764	MVP_HUMAN	MVP	Major vault protein	Color2 [DarkGray]	1	4		27.89157104	27.28029633	27.27141953	26.83845901	26.83845901	26.6180687
0.315038803	-1.546192646	Q14781	CBX2_HUMAN	CBX2	Chromobox protein homolog 2	Color2 [DarkGray]	1	4		16.04948425	22.51412392	22.31561852	21.25349617	17.46156502	21.85376549
1.738572873	-1.565734386	Q14789;Q14789-2;Q14789-3;Q14789-4	GOGB1_HUMAN	GOLGB1	Golgin subfamily B member 1	Color2 [DarkGray]	1	4		22.16422844	24.23899651	23.94948959	22.29333687	21.98119926	21.83460617
0.074202765	0.030375481	Q14839;Q14839-2	CHD4_HUMAN	CHD4	Chromodomain-helicase-DNA-binding protein 4	Color2 [DarkGray]	1	4		23.74919128	24.39100075	24.31007957	24.1487999	24.28911972	24.16422844
0.6577417	-0.681656837	Q14966	ZN638_HUMAN	ZNF638	Zinc finger protein 638	Color2 [DarkGray]	1	4		23.01903152	25.01051903	24.94055748	23.85756874	23.84804535	23.71816444
0.77927797	-0.178615093	Q14974	IMB1_HUMAN	KPNB1	Importin subunit beta-1	Color2 [DarkGray]	1	4		25.10948563	25.51050758	25.43936348	25.12533951	25.10549545	25.29263496
1.577290349	-2.428289413	Q14978-2	NOLC1_HUMAN	NOLC1	Isoform of Q14978, Isoform Beta of Nucleolar and coiled-body phosphoprotein 1	Color2 [DarkGray]	1	4		24.11743546	27.6180687	27.18895721	24.28911972	23.73892403	24.12533951
0.606907212	-2.94759655	Q14978-3	NOLC1_HUMAN	NOLC1	Isoform of Q14978, Isoform 3 of Nucleolar and coiled-body phosphoprotein 1	Color2 [DarkGray]	1	4		16.75129509	24.21697044	23.6320076	16.44928551	16.87895966	21.5308857
1.347997381	-0.852781296	Q14980	NUMA1_HUMAN	NUMA1	Nuclear mitotic apparatus protein 1	Color2 [DarkGray]	1	4		22.65184784	24.01903152	23.97596359	22.71187782	22.76749229	22.7634449
0.628267222	0.944041252	Q14C86-3	GAPD1_HUMAN	GAPVD1	Isoform of Q14C86, Isoform 3 of GTPase-activating protein and VPS9 domain-containing protein 1	Color2 [DarkGray]	1	4		16.73524094	19.11349297	19.69311714	20.26499176	19.39420509	18.96293068
5.726848381	0.855465889	Q14CZ7	FAKD3_HUMAN	FASTKD3	FAST kinase domain-containing protein 3, mitochondrial	Color2 [DarkGray]	1	4		21.85376549	21.81518936	21.83074379	22.82687187	22.67357445	22.62978745
0.691150659	1.392848969	Q14DG7	T132B_HUMAN	TMEM132B	Transmembrane protein 132B	Color2 [DarkGray]	1	4		17.43111229	16.89886284	16.71645546	19.21525764	15.71967697	19.67064667
0.41244704	-0.269505978	Q15005	SPCS2_HUMAN	SPCS2	Signal peptidase complex subunit 2	Color2 [DarkGray]	1	4		22.65621948	22.65184784	21.98119926	22.90426064	21.98468018	22.07887459
0.000355448	-0.001911163	Q15006	EMC2_HUMAN	EMC2	ER membrane protein complex subunit 2	Color2 [DarkGray]	1	4		20.43745995	17.86806297	22.15807724	21.80341148	22.44505882	16.21722221
2.000610866	-0.424746513	Q15008	PSMD6_HUMAN	PSMD6	26S proteasome non-ATPase regulatory subunit 6	Color2 [DarkGray]	1	4		23.32388687	23.54037857	23.22582245	22.7202549	22.7875576	23.01733398
0.726113971	1.553143501	Q15014	MO4L2_HUMAN	MORF4L2	Mortality factor 4-like protein 2	Color2 [DarkGray]	1	4		16.91130257	21.13946152	21.21845055	21.64526367	21.34840775	21.73892403
3.902307336	-0.971847534	Q15019-2	SEPT2_HUMAN	SEPTIN2	Isoform of Q15019, Isoform 2 of Septin-2	Color2 [DarkGray]	1	4		22.82880974	22.9583683	22.81323242	21.8190937	21.75938797	22.01563263
3.384695265	1.272906303	Q15020	SART3_HUMAN	SART3	Squamous cell carcinoma antigen recognized by T-cells 3	Color2 [DarkGray]	1	4		23.86702919	23.66492271	23.416996	25.1487999	24.94503021	24.79946518
0.910322871	1.787703037	Q15021	CND1_HUMAN	NCAPD2	Condensin complex subunit 1	Color2 [DarkGray]	1	4		17.01083374	21.07561493	20.93876457	21.81518936	21.42213821	21.70977783
1.661460833	-4.44375062	Q15022	SUZ12_HUMAN	SUZ12	Polycomb protein SUZ12	Color2 [DarkGray]	1	4		16.73019028	22.16729546	22.47010612	17.40589905	16.60918427	15.62245274
0.856811692	2.844657898	Q15024	EXOS7_HUMAN	EXOSC7	Exosome complex component RRP42	Color2 [DarkGray]	1	4		17.0540638	17.05878067	22.76951218	22.64746284	22.77956581	22.4247036
1.221070723	0.351891994	Q15029;Q15029-2	U5S1_HUMAN	EFTUD2	116 kDa U5 small nuclear ribonucleoprotein component	Color2 [DarkGray]	1	4		26.60399437	26.18895721	26.0083847	26.55800819	26.60399437	26.4815464
1.02039366	-4.246730089	Q15041-2	AR6P1_HUMAN	ARL6IP1	Isoform of Q15041, Isoform 2 of ADP-ribosylation factor-like protein 6-interacting protein 1	Color2 [DarkGray]	1	4		22.91342163	18.20919991	22.45010376	15.75654888	22.76951218	15.07354832
0.604675981	-0.226724148	Q15046	SYK_HUMAN	KARS1	Lysine--tRNA ligase	Color2 [DarkGray]	1	4		22.46263885	22.64746284	23.10948563	22.38574409	22.31007957	22.48246956
2.635437132	0.116487026	Q15050	RRS1_HUMAN	RRS1	Ribosome biogenesis regulatory protein homolog	Color2 [DarkGray]	1	4		24.41053963	24.416996	24.36452866	24.55800819	24.54037857	24.51050758
2.684422274	-0.367145061	Q15061	WDR43_HUMAN	WDR43	WD repeat-containing protein 43	Color2 [DarkGray]	1	4		23.86702919	24.05258369	24.00195885	23.68645668	23.59832573	23.52850342
0.958443328	-1.067094326	Q15063;Q15063-2;Q15063-3;Q15063-4;Q15063-5;Q15063-6;Q15063-7	POSTN_HUMAN	POSTN	Periostin	Color2 [DarkGray]	1	4		18.64230156	19.01716995	17.96443176	18.40708542	16.10258675	18.11932182
0.56046525	0.218029022	Q15070;Q15070-2	OXA1L_HUMAN	OXA1L	Mitochondrial inner membrane protein OXA1L	Color2 [DarkGray]	1	4		21.74304008	22.29052734	22.55917549	22.48492813	22.2331562	22.36452866
3.344745021	-1.168838978	Q15084-3	PDIA6_HUMAN	PDIA6	Isoform of Q15084, Isoform 3 of Protein disulfide-isomerase A6	Color2 [DarkGray]	1	4		26.49990463	27.14102173	27.0914402	25.80193329	25.85043144	25.86702919
0.139640441	-0.133906364	Q15102	PA1B3_HUMAN	PAFAH1B3	Platelet-activating factor acetylhydrolase IB subunit alpha1	Color2 [DarkGray]	1	4		24.60964012	24.11743546	22.90793228	23.60964012	23.8764267	23.77956581
1.331246325	-1.959062576	Q15118	PDK1_HUMAN	PDK1	[Pyruvate dehydrogenase (acetyl-transferring)] kinase isozyme 1, mitochondrial	Color2 [DarkGray]	1	4		19.30117416	20.36452866	20.85756874	19.63394737	17.03471756	19.54963303
0.440022111	1.397126675	Q15120;Q15120-2	PDK3_HUMAN	PDK3	[Pyruvate dehydrogenase (acetyl-transferring)] kinase isozyme 3, mitochondrial	Color2 [DarkGray]	1	4		16.00960159	21.47258759	21.5308857	21.35380173	21.5308857	21.45261955
0.464120621	0.325452805	Q15125	EBP_HUMAN	EBP	3-beta-hydroxysteroid-Delta(8),Delta(7)-isomerase	Color2 [DarkGray]	1	4		22.34570503	23.54037857	23.59832573	23.6971035	23.75938797	23.37782478
1.041511876	-0.657131672	Q15149	PLEC_HUMAN	PLEC	Plectin	Color2 [DarkGray]	1	4		25.416996	26.80193329	26.6458149	25.79451561	25.8263855	25.64306259
0.488222789	-0.307228088	Q15149-3	PLEC_HUMAN	PLEC	Isoform of Q15149, Isoform 3 of Plectin	Color2 [DarkGray]	1	4		21.78356743	23.0625	22.82104301	22.35110664	22.27923393	22.25638008
0.69002517	-0.414654255	Q15155	NOMO1_HUMAN	NOMO1	BOS complex subunit NOMO1	Color2 [DarkGray]	1	4		23.13163376	24.26785278	24.32388687	23.68645668	23.64306259	23.45512962
1.66746927	-3.392810106	Q15181	IPYR_HUMAN	PPA1	Inorganic pyrophosphatase	Color2 [DarkGray]	1	4		20.6971035	16.32435799	20.36452866	16.03618431	16.55182838	15.28877735
1.437823199	-0.746495247	Q15185;Q15185-4	TEBP_HUMAN	PTGES3	Prostaglandin E synthase 3	Color2 [DarkGray]	1	4		21.20657539	21.92433739	22.049263	20.87267494	20.60964012	21.12691689
0.440026721	0.131402016	Q15233	NONO_HUMAN	NONO	Non-POU domain-containing octamer-binding protein	Color2 [DarkGray]	1	4		26.75174713	26.7644577	26.3358593	26.67303467	26.75174713	26.60399437
2.774876605	0.437013149	Q15269	PWP2_HUMAN	PWP2	Periodic tryptophan protein 2 homolog	Color2 [DarkGray]	1	4		22.97945595	23.15653419	23.31007957	23.59832573	23.58691978	23.65403366
1.507289258	-0.711402893	Q15286	RAB35_HUMAN	RAB35	Ras-related protein Rab-35	Color2 [DarkGray]	1	4		21.77555275	22.0625	22.42213821	21.99507141	21.25925636	21.247715
1.073106067	-0.304443836	Q15287	RNPS1_HUMAN	RNPS1	RNA-binding protein with serine-rich domain 1	Color2 [DarkGray]	1	4		23.68645668	23.08375168	23.15499115	23.00710106	22.82298851	23.09828377
0.555728774	-1.609889507	Q15291;Q15291-2	RBBP5_HUMAN	RBBP5	Retinoblastoma-binding protein 5	Color2 [DarkGray]	1	4		21.00881195	21.25349617	21.69285393	21.51171494	15.7494278	21.15807724
0.612391177	-0.627258301	Q15293	RCN1_HUMAN	RCN1	Reticulocalbin-1	Color2 [DarkGray]	1	4		28.14588737	26.28029633	26.13907051	26.10948563	26.2660656	25.97596359
4.350151639	4.060200214	Q15345	LRC41_HUMAN	LRRC41	Leucine-rich repeat-containing protein 41	Color2 [DarkGray]	1	4		16.50601196	17.5053215	16.14848328	21.16422844	20.85756874	21.33756065
1.302102202	0.682454109	Q15363	TMED2_HUMAN	TMED2	Transmembrane emp24 domain-containing protein 2	Color2 [DarkGray]	1	4		26.34265518	25.80439758	25.23534966	26.26785278	26.86230659	26.3358593
0.275515851	0.178696156	Q15365	PCBP1_HUMAN	PCBP1	Poly(rC)-binding protein 1	Color2 [DarkGray]	1	4		25.83364296	26.69975281	26.77705956	26.56819344	26.67303467	26.6320076
0.446602115	0.288465977	Q15366-3	PCBP2_HUMAN	PCBP2	Isoform of Q15366, Isoform 3 of Poly(rC)-binding protein 2	Color2 [DarkGray]	1	4		22.74304008	23.22140312	23.90426064	23.74919128	23.58691978	23.68645668
4.283658287	0.759125233	Q15366-5	PCBP2_HUMAN	PCBP2	Isoform of Q15366, Isoform 5 of Poly(rC)-binding protein 2	Color2 [DarkGray]	1	4		27.62505531	27.93156815	27.84445763	28.58620453	28.46684456	28.60045433
2.500450117	0.480222225	Q15370;Q15370-2	ELOB_HUMAN	ELOB	Elongin-B	Color2 [DarkGray]	1	4		21.61414146	21.58691978	21.23022652	21.93876457	21.90976334	22.01563263
0.322766019	1.330826283	Q15382	RHEB_HUMAN	RHEB	GTP-binding protein Rheb	Color2 [DarkGray]	1	4		16.28278542	23.33756065	23.20060158	22.58691978	22.85756874	22.98119926
0.363679679	1.262667656	Q15388	TOM20_HUMAN	TOMM20	Mitochondrial import receptor subunit TOM20 homolog	Color2 [DarkGray]	1	4		18.18331337	24.12533951	24.20955276	23.6971035	23.94948959	23.76951218
1.338304098	-3.867462158	Q15390	MTFR1_HUMAN	MTFR1	Mitochondrial fission regulator 1	Color2 [DarkGray]	1	4		17.64895248	22.62978745	22.71607208	16.17569733	16.85024834	20.19460297
0.363730026	-0.953242779	Q15392;Q15392-2	DHC24_HUMAN	DHCR24	Delta(24)-sterol reductase	Color2 [DarkGray]	1	4		22.7055645	22.72858238	22.81127357	20.04260063	20.59149361	21.01563263
1.345481847	0.564671993	Q15393	SF3B3_HUMAN	SF3B3	Splicing factor 3B subunit 3	Color2 [DarkGray]	1	4		26.85043144	26.07724571	25.8646698	26.87408257	26.94279671	26.7644577
2.454795327	0.510054111	Q15397	PUM3_HUMAN	PUM3	Pumilio homolog 3	Color2 [DarkGray]	1	4		22.65621948	22.37782478	22.58462906	22.8839016	22.94055748	22.96895027
1.435530806	0.921450138	Q15418-2	KS6A1_HUMAN	RPS6KA1	Isoform of Q15418, Isoform 2 of Ribosomal protein S6 kinase alpha-1	Color2 [DarkGray]	1	4		16.79355431	17.81881332	17.62201691	17.96207619	18.55114555	18.38799286
0.063423288	-0.043072701	Q15424;Q15424-3;Q15424-4	SAFB1_HUMAN	SAFB	Scaffold attachment factor B1	Color2 [DarkGray]	1	4		23.05258369	22.25349617	22.02917862	22.4873848	22.26212692	22.41956902
0.022242405	-0.014248848	Q15427	SF3B4_HUMAN	SF3B4	Splicing factor 3B subunit 4	Color2 [DarkGray]	1	4		26.41053963	26.18328857	25.5135231	25.87408257	26.05672455	25.99334526
1.195138736	0.395517826	Q15428	SF3A2_HUMAN	SF3A2	Splicing factor 3A subunit 2	Color2 [DarkGray]	1	4		25.66492271	25.75684547	25.06496811	25.94726181	26.03800011	25.71292877
1.822363561	0.375500202	Q15434	RBMS2_HUMAN	RBMS2	RNA-binding motif, single-stranded-interacting protein 2	Color2 [DarkGray]	1	4		24.9583683	24.85756874	24.68645668	25.10549545	24.98468018	25.33415413
3.528128986	1.218946934	Q15436	SC23A_HUMAN	SEC23A	Protein transport protein Sec23A	Color2 [DarkGray]	1	4		25.09748077	24.65948868	24.35783386	25.7644577	25.86938286	25.98901939
3.097394309	1.006966591	Q15437	SC23B_HUMAN	SEC23B	Protein transport protein Sec23B	Color2 [DarkGray]	1	4		22.79352379	22.63865089	22.11743546	23.31007957	23.51653099	23.57542419
0.802300991	0.238688946	Q15459	SF3A1_HUMAN	SF3A1	Splicing factor 3A subunit 1	Color2 [DarkGray]	1	4		25.02326775	25.52850342	25.3066082	25.63754654	25.80439758	25.42342186
0.080004111	0.210727692	Q15526;Q15526-2	SURF1_HUMAN	SURF1	Surfeit locus protein 1	Color2 [DarkGray]	1	4		16.73176384	19.91186523	19.68016434	19.60148621	19.00915909	19.8362236
0.769042261	0.453247547	Q15532;Q15532-2	SSXT_HUMAN	SS18	Protein SSXT	Color2 [DarkGray]	1	4		26.86230659	25.77454758	25.59548187	26.4266243	26.546278	26.34265518
2.357762887	-4.188730001	Q15542;Q15542-2	TAF5_HUMAN	TAF5	Transcription initiation factor TFIID subunit 5	Color2 [DarkGray]	1	4		17.09630203	20.96013832	20.27639771	15.06517887	15.60931587	15.29686356
0.200621359	0.953556538	Q15629-2	TRAM1_HUMAN	TRAM1	Isoform of Q15629, Isoform 2 of Translocating chain-associated membrane protein 1	Color2 [DarkGray]	1	4		17.16166115	21.79550743	21.95304871	21.78356743	16.50073814	21.9671917
2.809272233	0.826039791	Q15633-2	TRBP2_HUMAN	TARBP2	Isoform of Q15633, Isoform 2 of RISC-loading complex subunit TARBP2	Color2 [DarkGray]	1	4		22.46014023	22.68431664	22.55215454	23.36452866	23.07071114	23.37782478
0.28688866	-0.187787533	Q15637-6	SF01_HUMAN	SF1	Isoform of Q15637, Isoform 6 of Splicing factor 1	Color2 [DarkGray]	1	4		26.46606636	25.56383705	25.34773254	25.46138954	25.51653099	25.53148079
2.147178632	-1.576673985	Q15643	TRIPB_HUMAN	TRIP11	Thyroid receptor-interacting protein 11	Color2 [DarkGray]	1	4		22.64306259	24.06907272	24.1332016	22.07234764	22.46513176	22.30452156
1.352371209	0.443859577	Q15645	PCH2_HUMAN	TRIP13	Pachytene checkpoint protein 2 homolog	Color2 [DarkGray]	1	4		22.05920219	22.40405655	22.78156853	22.94948959	22.79748726	22.68431664
4.070592579	-1.83497858	Q15646	OASL_HUMAN	OASL	2'-5'-oligoadenylate synthase-like protein	Color2 [DarkGray]	1	4		27.50899696	26.81421089	26.77705956	25.28559685	25.23534966	24.99334526
0.201885189	-0.838305712	Q15648	MED1_HUMAN	MED1	Mediator of RNA polymerase II transcription subunit 1	Color2 [DarkGray]	1	4		18.72682762	21.77152824	21.71816444	21.73065567	15.79130459	21.15807724
6.377749887	0.924153805	Q15717	ELAV1_HUMAN	ELAVL1	ELAV-like protein 1	Color2 [DarkGray]	1	4		29.75174713	29.91170883	29.80347443	30.69643974	30.78487778	30.73731232
0.511781696	-0.19626379	Q15738	NSDHL_HUMAN	NSDHL	Sterol-4-alpha-carboxylate 3-dehydrogenase, decarboxylating	Color2 [DarkGray]	1	4		22.96895027	23.39100075	23.54037857	23.21549034	23.26785278	23.29614067
0.744470451	-0.089240074	Q15758	AAAT_HUMAN	SLC1A5	Neutral amino acid transporter B(0)	Color2 [DarkGray]	1	4		23.45512962	23.44252968	23.52850342	23.36452866	23.55215454	23.40405655
0.85962661	1.868496418	Q15768	EFNB3_HUMAN	EFNB3	Ephrin-B3	Color2 [DarkGray]	1	4		17.67063713	21.46263885	17.426548	20.83460617	19.37144089	20.18252945
0.727844968	-2.98647809	Q15773	MLF2_HUMAN	MLF2	Myeloid leukemia factor 2	Color2 [DarkGray]	1	4		22.29333687	22.46014023	22.00881195	16.41235542	23.04092979	15.13575268
0.549532932	-1.142961025	Q15788;Q15788-2;Q15788-3	NCOA1_HUMAN	NCOA1	Nuclear receptor coactivator 1	Color2 [DarkGray]	1	4		20.86514091	20.2877121	20.34299469	20.35380173	16.43308449	20.19460297
3.316636911	-0.590617657	Q15818	NPTX1_HUMAN	NPTX1	Neuronal pentraxin-1	Color2 [DarkGray]	1	4		22.47010612	22.49716568	22.44758415	21.95304871	22.12060165	21.77555275
0.234806611	0.10537529	Q15836	VAMP3_HUMAN	VAMP3	Vesicle-associated membrane protein 3	Color2 [DarkGray]	1	4		22.36452866	22.00195885	21.83845901	22.05920219	22.61638641	22.01903152
0.457596308	1.030425072	Q15843	NEDD8_HUMAN	NEDD8	NEDD8	Color2 [DarkGray]	1	4		17.07919312	17.31573296	20.85756874	20.20657539	19.4079895	18.88293839
0.487811226	2.071007967	Q15846	CLUL1_HUMAN	CLUL1	Clusterin-like protein 1	Color2 [DarkGray]	1	4		17.13059044	21.95304871	16.35886192	20.92433739	21.35380173	21.66275215
3.674830108	0.623188972	Q15904	VAS1_HUMAN	ATP6AP1	V-type proton ATPase subunit S1	Color2 [DarkGray]	1	4		23.44252968	23.36452866	23.26785278	24.1487999	24.06907272	23.93156815
2.2289661	0.645101547	Q15907	RB11B_HUMAN	RAB11B	Ras-related protein Rab-11B	Color2 [DarkGray]	1	4		24.83845901	24.68110275	24.6320076	25.23169136	25.68645668	25.08537483
0.521227456	-0.243731499	Q15910;Q15910-2;Q15910-3;Q15910-4;Q15910-5	EZH2_HUMAN	EZH2	Histone-lysine N-methyltransferase EZH2	Color2 [DarkGray]	1	4		21.59149361	21.60964012	21.94234848	21.6496563	21.03590584	21.34840775
2.391544771	-3.211040497	Q15942	ZYX_HUMAN	ZYX	Zyxin	Color2 [DarkGray]	1	4		20.73065567	20.32113457	20.45763779	16.99361229	16.71563339	16.35329819
1.186775655	-0.700824738	Q16186	ADRM1_HUMAN	ADRM1	Proteasomal ubiquitin receptor ADRM1	Color2 [DarkGray]	1	4		22.34028053	23.78954887	23.11902046	22.44252968	22.31285286	22.46513176
1.729431504	-3.827232599	Q16288-2	NTRK3_HUMAN	NTRK3	Isoform of Q16288, Isoform 2 of NT-3 growth factor receptor	Color2 [DarkGray]	1	4		17.52443695	21.9207077	20.34299469	15.66404915	15.96874428	15.82994175
0.105460314	0.387413502	Q16342;Q16342-3	PDCD2_HUMAN	PDCD2	Programmed cell death protein 2	Color2 [DarkGray]	1	4		17.13554382	22.51171494	22.21549034	20.92433739	21.06907272	21.89873695
0.388962974	0.18170023	Q16513;Q16513-2	PKN2_HUMAN	PKN2	Serine/threonine-protein kinase N2	Color2 [DarkGray]	1	4		22.0886116	22.62756157	22.82493019	22.76141739	22.61862946	22.71607208
1.959621104	-4.657690763	Q16514-2	TAF12_HUMAN	TAF12	Isoform of Q16514, Isoform TAFII15 of Transcription initiation factor TFIID subunit 12	Color2 [DarkGray]	1	4		17.68883896	22.03590584	22.19460297	17.06418991	17.11485863	16.92502594
2.410358023	0.769169807	Q16531	DDB1_HUMAN	DDB1	DNA damage-binding protein 1	Color2 [DarkGray]	1	4		23.21992683	22.84038162	22.42726326	23.62086868	23.49228287	23.59832573
1.978045907	-0.508826256	Q16540	RM23_HUMAN	MRPL23	Large ribosomal subunit protein uL23m	Color2 [DarkGray]	1	4		24.44884491	24.89041138	24.8190937	24.42342186	24.33756065	24.24626541
0.042286989	0.02701664	Q16555;Q16555-2	DPYL2_HUMAN	DPYSL2	Dihydropyrimidinase-related protein 2	Color2 [DarkGray]	1	4		25.87408257	25.83605194	24.98032761	25.34773254	25.7207756	25.65948868
2.413181105	0.602363586	Q16560-2	U1SBP_HUMAN	SNRNP35	Isoform of Q16560, Isoform 2 of U11/U12 small nuclear ribonucleoprotein 35 kDa protein	Color2 [DarkGray]	1	4		21.50688171	21.40665436	21.02242279	21.86514091	22.07234764	21.93517113
1.347780444	-0.701973915	Q16576	RBBP7_HUMAN	RBBP7	Histone-binding protein RBBP7	Color2 [DarkGray]	1	4		24.25349617	24.41053963	24.62644958	23.8190937	23.35110664	23.57542419
1.228092959	-0.898327827	Q16594	TAF9_HUMAN	TAF9	Transcription initiation factor TFIID subunit 9	Color2 [DarkGray]	1	4		20.49716568	22.2331562	21.80341148	20.72234154	20.81127357	20.6971035
0.742376372	0.425023079	Q16629;Q16629-2;Q16629-3;Q16629-4	SRSF7_HUMAN	SRSF7	Serine/arginine-rich splicing factor 7	Color2 [DarkGray]	1	4		30.63720131	29.32603073	29.72110176	30.29789162	30.17235947	30.33031273
1.92373761	-0.843474388	Q16630;Q16630-2;Q16630-3	CPSF6_HUMAN	CPSF6	Cleavage and polyadenylation specificity factor subunit 6	Color2 [DarkGray]	1	4		24.56964302	24.03590584	23.55215454	22.86514091	23.31007957	23.17493248
0.583531623	-1.523702145	Q16659	MK06_HUMAN	MAPK6	Mitogen-activated protein kinase 6	Color2 [DarkGray]	1	4		17.02297974	20.36452866	20.416996	16.22124481	17.31406403	20.51653099
2.3819501	-4.915037632	Q16666;Q16666-2;Q16666-3	IF16_HUMAN	IFI16	Gamma-interferon-inducible protein 16	Color2 [DarkGray]	1	4		21.6496563	22.94413757	22.51412392	20.39623642	17.25030899	15.3001194
0.391662039	-1.226771832	Q16706	MA2A1_HUMAN	MAN2A1	Alpha-mannosidase 2	Color2 [DarkGray]	1	4		22.02917862	21.62756157	21.64526367	21.66275215	16.39737129	21.96013832
0.28471741	-0.112201214	Q16718	NDUA5_HUMAN	NDUFA5	NADH dehydrogenase [ubiquinone] 1 alpha subcomplex subunit 5	Color2 [DarkGray]	1	4		20.91706848	21.38047028	20.93876457	21.03590584	21.29893875	20.89504242
0.427924879	0.20186615	Q16777;Q6FI13	H2A2A_HUMAN;H2A2C_HUMAN	H2AC19;H2AC20	Histone H2A type 2-C	Color2 [DarkGray]	1	4		30.2076931	31.17830849	30.91883278	31.07367516	30.94698334	30.9949646
0.089201379	0.027877331	Q16795	NDUA9_HUMAN	NDUFA9	NADH dehydrogenase [ubiquinone] 1 alpha subcomplex subunit 9, mitochondrial	Color2 [DarkGray]	1	4		23.14413834	23.22140312	23.416996	23.52850342	23.22729111	23.33756065
1.602939576	-0.805070877	Q16836-2	HCDH_HUMAN	HADH	Isoform of Q16836, Isoform 2 of Hydroxyacyl-coenzyme A dehydrogenase, mitochondrial	Color2 [DarkGray]	1	4		22.21252441	22.7055645	22.50688171	21.68431664	21.1332016	22.00538826
0.482511449	-0.364676476	Q16891;Q16891-2	MIC60_HUMAN	IMMT	MICOS complex subunit MIC60	Color2 [DarkGray]	1	4		22.60512543	23.90426064	23.9583683	23.36452866	23.14102173	23.17645645
2.737900593	1.124729156	Q17RY0;Q17RY0-2	CPEB4_HUMAN	CPEB4	Cytoplasmic polyadenylation element-binding protein 4	Color2 [DarkGray]	1	4		23.62086868	23.13476944	22.74098396	23.99334526	24.24626541	24.29614067
1.809544563	-3.900387764	Q17RY6	LY6K_HUMAN	LY6K	Lymphocyte antigen 6K	Color2 [DarkGray]	1	4		16.6903553	21.13946152	21.049263	16.61008072	14.9948349	16.87207413
0.21526847	0.425827742	Q19T08	ECSCR_HUMAN	ECSCR	Endothelial cell-specific chemotaxis regulator	Color2 [DarkGray]	1	4		18.5311451	15.84462452	17.0615387	15.90711594	18.2774601	17.3801403
0.622379946	-1.199007511	Q1AE95	T183B_HUMAN	TMEM183BP	Putative transmembrane protein 183BP	Color2 [DarkGray]	1	4		17.6069603	18.69997597	18.88739967	19.04967308	15.74745464	15.68898296
0.235674622	1.663348913	Q1ED39	KNOP1_HUMAN	KNOP1	Lysine-rich nucleolar protein 1	Color2 [DarkGray]	1	4		16.68941498	23.89504242	15.97899151	23.77956581	16.32670975	23.64306259
2.438941834	1.338662624	Q1KMD3	HNRL2_HUMAN	HNRNPUL2	Heterogeneous nuclear ribonucleoprotein U-like protein 2	Color2 [DarkGray]	1	4		27.73892403	26.73892403	26.6458149	28.60045433	28.41538429	28.17474174
0.340736274	-0.944942474	Q1MSJ5;Q1MSJ5-1;Q1MSJ5-2	CSPP1_HUMAN	CSPP1	Centrosome and spindle pole-associated protein 1	Color2 [DarkGray]	1	4		23.07398224	21.99851799	22.049263	22.72858238	17.87577438	22.40145493
0.496260864	-0.228318214	Q27J81;Q27J81-2	INF2_HUMAN	INF2	Inverted formin-2	Color2 [DarkGray]	1	4		22.02917862	22.71187782	22.94770813	22.54510117	22.36185455	22.38311005
0.704107738	0.132081032	Q29RF7	PDS5A_HUMAN	PDS5A	Sister chromatid cohesion protein PDS5 homolog A	Color2 [DarkGray]	1	4		22.43745995	22.7875576	22.55683899	22.65184784	22.85376549	22.66275215
0.169989917	0.482198238	Q2M389	WASC4_HUMAN	WASHC4	WASH complex subunit 4	Color2 [DarkGray]	1	4		16.64369011	20.12060165	19.79217339	17.51727486	19.90548325	20.47753716
0.369324801	-0.611105442	Q2M3C6;Q2M3C6-2	TM266_HUMAN	TMEM266	Transmembrane protein 266	Color2 [DarkGray]	1	4		16.91366386	18.05897903	17.76877785	18.49245262	15.38900948	16.79967308
1.214766665	3.239278555	Q2M3G0	ABCB5_HUMAN	ABCB5	ATP-binding cassette sub-family B member 5	Color2 [DarkGray]	1	4		17.22322655	16.60547066	16.67238617	21.63644028	15.87320423	21.29893875
5.768958263	5.104144573	Q2NL82	TSR1_HUMAN	TSR1	Pre-rRNA-processing protein TSR1 homolog	Color2 [DarkGray]	1	4		17.28671265	16.27130699	17.02298355	22.22729111	21.51653099	22.27923393
0.356003017	-0.172375679	Q2TAY7	SMU1_HUMAN	SMU1	WD40 repeat-containing protein SMU1	Color2 [DarkGray]	1	4		24.72858238	25.54037857	24.9671917	24.84325981	25.25349617	24.97596359
0.252602904	-0.868203163	Q2UY09;Q2UY09-2	COSA1_HUMAN	COL28A1	Collagen alpha-1(XXVIII) chain	Color2 [DarkGray]	1	4		17.32744217	21.42213821	20.65403366	21.36452866	17.1343174	17.14370918
1.097776228	-2.769292831	Q32NC0	CR021_HUMAN	C18orf21	UPF0711 protein C18orf21	Color2 [DarkGray]	1	4		18.91009521	21.13946152	21.07561493	15.9130764	16.04717255	17.83249474
2.420629509	-0.777955532	Q32P28	P3H1_HUMAN	P3H1	Prolyl 3-hydroxylase 1	Color2 [DarkGray]	1	4		23.29614067	23.82880974	23.79946518	22.85946465	23.02242279	22.75531769
0.168558757	0.378008842	Q3B726	RPA43_HUMAN	POLR1F	DNA-directed RNA polymerase I subunit RPA43	Color2 [DarkGray]	1	4		18.50909042	21.75938797	21.9916153	21.00195885	21.2877121	21.63644028
0.046239841	-0.148808479	Q3KQU3;Q3KQU3-2;Q3KQU3-4	MA7D1_HUMAN	MAP7D1	MAP7 domain-containing protein 1	Color2 [DarkGray]	1	4		17.67425728	22.29614067	22.26785278	21.18252945	20.85756874	20.86514091
0.2502368	-0.354327679	Q3KQZ1-2	S2535_HUMAN	SLC25A35	Isoform of Q3KQZ1, Isoform 2 of Solute carrier family 25 member 35	Color2 [DarkGray]	1	4		16.89535332	17.81542778	17.27293968	17.68400192	16.15928268	18.34104538
0.657008863	-0.271134853	Q3KR37;Q3KR37-2;Q3KR37-4	ASTRB_HUMAN	GRAMD1B	Protein Aster-B	Color2 [DarkGray]	1	4		20.80341148	21.60964012	21.46762085	20.89504242	21.16422844	21.13946152
1.518659875	0.87801218	Q3V5L5-2	MGT5B_HUMAN	MGAT5B	Isoform of Q3V5L5, Isoform 2 of Alpha-1,6-mannosylglycoprotein 6-beta-N-acetylglucosaminyltransferase B	Color2 [DarkGray]	1	4		19.88036919	18.8292675	19.342453	20.85756874	19.84227753	20.35380173
0.776404053	0.643668652	Q3ZCQ8-2	TIM50_HUMAN	TIMM50	Isoform of Q3ZCQ8, Isoform 2 of Mitochondrial import inner membrane translocase subunit TIM50	Color2 [DarkGray]	1	4		22.4873848	24.1332016	24.12533951	24.35783386	24.21697044	24.29614067
2.137556464	-2.032007694	Q496Y0;Q496Y0-2;Q496Y0-3	LONF3_HUMAN	LONRF3	LON peptidase N-terminal domain and RING finger protein 3	Color2 [DarkGray]	1	4		16.59933853	18.6338501	18.21108055	16.15106583	16.06323814	15.03523064
5.013860398	0.940722466	Q49A26-5	GLYR1_HUMAN	GLYR1	Isoform of Q49A26, Isoform 5 of Cytokine-like nuclear factor N-PAC	Color2 [DarkGray]	1	4		23.57542419	23.79946518	23.59832573	24.60399437	24.56964302	24.58691978
0.541039746	1.162824631	Q4G0F5	VP26B_HUMAN	VPS26B	Vacuolar protein sorting-associated protein 26B	Color2 [DarkGray]	1	4		16.72738647	20.77956581	20.36452866	20.55449867	20.87267494	20.93156815
0.049804736	0.022129536	Q4G0J3;Q4G0J3-3	LARP7_HUMAN	LARP7	La-related protein 7	Color2 [DarkGray]	1	4		22.58462906	23.01393127	22.51412392	22.73272705	22.50203133	23.02917862
1.230502353	-2.795338631	Q4G0N4;Q4G0N4-2;Q4G0N4-3	NAKD2_HUMAN	NADK2	NAD kinase 2, mitochondrial	Color2 [DarkGray]	1	4		22.64526367	22.99851799	23.11426163	16.61269569	21.38574409	21.68431664
1.607991786	-3.400263786	Q4G176	ACSF3_HUMAN	ACSF3	Malonate--CoA ligase ACSF3, mitochondrial	Color2 [DarkGray]	1	4		20.55449867	21.14569283	21.30452156	17.5684185	17.56933594	20.4873848
2.089664166	-2.502791882	Q4KMQ1;Q4KMQ1-2;Q4KMQ1-3;Q4KMQ1-4	TPRN_HUMAN	TPRN	Taperin	Color2 [DarkGray]	1	4		17.08872414	19.75067902	19.67212486	16.79629135	16.31378555	16.40649033
1.685354944	-3.879223347	Q4U2R6	RM51_HUMAN	MRPL51	Large ribosomal subunit protein mL51	Color2 [DarkGray]	1	4		21.81127357	22.15499115	21.62756157	16.75070572	17.06939888	21.73065567
1.758796903	-4.055932045	Q4VC44;Q4VC44-3;Q4VC44-2	FWCH1_HUMAN	FLYWCH1	FLYWCH-type zinc finger-containing protein 1	Color2 [DarkGray]	1	4		16.35490227	21.54980659	21.21252441	15.42945766	15.91542435	16.52451515
1.005040687	-0.493200779	Q52LJ0	FA98B_HUMAN	FAM98B	Protein FAM98B	Color2 [DarkGray]	1	4		22.99679565	22.31561852	22.24481392	21.60059547	21.80341148	22.2877121
2.351816322	-2.940043449	Q53EP0	FND3B_HUMAN	FNDC3B	Fibronectin type III domain-containing protein 3B	Color2 [DarkGray]	1	4		22.37517548	22.50203133	22.49228287	21.50203133	18.7983036	18.63466644
0.369350518	-0.147479057	Q53F19	NCBP3_HUMAN	NCBP3	Nuclear cap-binding protein subunit 3	Color2 [DarkGray]	1	4		24.80931282	24.31699944	24.06085205	24.1487999	24.17949677	24.10149384
0.824261612	0.333863735	Q53FA3	Q53FA3_HUMAN	HSPA1L	Isoform of P34931, HSPA1L (Fragment)	Color2 [DarkGray]	1	4		24.61526489	25.10149384	24.79451561	25.24263573	25.32044601	25.15653419
2.920247733	-0.556741238	Q53FV1	ORML2_HUMAN	ORMDL2	ORM1-like protein 2	Color2 [DarkGray]	1	4		21.60059547	21.75531769	21.6496563	21.05589676	21.35380173	20.91706848
0.151922639	-0.3884902	Q53G59	KLH12_HUMAN	KLHL12	Kelch-like protein 12	Color2 [DarkGray]	1	4		20.73065567	20.35380173	17.62782288	20.29893875	19.8413105	19.65466881
3.182816521	-4.118954182	Q53GA4	PHLA2_HUMAN	PHLDA2	Pleckstrin homology-like domain family A member 2	Color2 [DarkGray]	1	4		18.49258041	20.7471447	20.61862946	16.45925713	15.884799	16.59517479
0.500362625	0.244887352	Q53GQ0	DHB12_HUMAN	HSD17B12	Very-long-chain 3-oxoacyl-CoA reductase	Color2 [DarkGray]	1	4		20.95304871	21.84230042	21.62310219	21.47258759	21.73479652	21.84613228
0.450343862	0.174073219	Q53GS9-2	SNUT2_HUMAN	USP39	Isoform of Q53GS9, Isoform 2 of U4/U6.U5 tri-snRNP-associated protein 2	Color2 [DarkGray]	1	4		22.67141724	22.17035484	21.9207077	22.38837433	22.42726326	22.45763779
0.133222639	0.085392952	Q53GS9-3	SNUT2_HUMAN	USP39	Isoform of Q53GS9, Isoform 3 of U4/U6.U5 tri-snRNP-associated protein 2	Color2 [DarkGray]	1	4		23.10469627	22.20060158	22.22729111	22.62978745	22.59605217	22.83845901
1.372144791	-1.547232151	Q53HL2	BOREA_HUMAN	CDCA8	Borealin	Color2 [DarkGray]	1	4		22.60059547	24.77956581	24.80931282	22.51412392	22.90058136	22.89504242
3.221929994	-1.195298672	Q562R1	ACTBL_HUMAN	ACTBL2	Beta-actin-like protein 2	Color2 [DarkGray]	1	4		29.35152817	28.75811768	28.58620453	27.75174713	27.77705956	27.58978081
0.110106161	-0.460662365	Q56NI9	ESCO2_HUMAN	ESCO2	N-acetyltransferase ESCO2	Color2 [DarkGray]	1	4		17.42176247	21.39100075	21.15189934	21.14569283	20.73892403	21.30452156
1.987911262	4.107117176	Q58FF3	ENPLL_HUMAN	HSP90B2P	Putative endoplasmin-like protein	Color2 [DarkGray]	1	4		17.30249405	16.80637741	17.78347778	22.21845055	18.02433205	22.68217468
0.17428811	0.844396114	Q58FF6	H90B4_HUMAN	HSP90AB4P	Putative heat shock protein HSP 90-beta 4	Color2 [DarkGray]	1	4		22.30730247	17.33568192	17.14853477	16.88817215	21.7471447	21.77152824
0.246922033	-0.341275692	Q5BJD5	TM41B_HUMAN	TMEM41B	Transmembrane protein 41B	Color2 [DarkGray]	1	4		18.38235855	20.4873848	20.77956581	19.67503357	19.75605392	19.85881042
0.574128013	0.28378582	Q5BJH7-2	YIF1B_HUMAN	YIF1B	Isoform of Q5BJH7, Isoform 2 of Protein YIF1B	Color2 [DarkGray]	1	4		22.69072533	21.77555275	21.94592476	22.54274178	22.38047028	22.45010376
0.086920335	0.109563351	Q5BJH7-6	YIF1B_HUMAN	YIF1B	Isoform of Q5BJH7, Isoform 6 of Protein YIF1B	Color2 [DarkGray]	1	4		26.38278008	24.67572975	24.45512962	25.1332016	25.14491653	25.02326775
0.667908548	0.342711449	Q5BKZ1	ZN326_HUMAN	ZNF326	DBIRD complex subunit ZNF326	Color2 [DarkGray]	1	4		28.01371765	27.07111931	26.93156815	27.56819344	27.65948868	27.61104774
0.929350444	2.278448105	Q5FWF5;Q5FWF5-2	ESCO1_HUMAN	ESCO1	N-acetyltransferase ESCO1	Color2 [DarkGray]	1	4		16.17324448	18.67904091	17.04367828	20.26499176	16.0218544	20.25349617
1.419812876	-1.816278696	Q5GAN3	RNS13_HUMAN	RNASE13	Probable inactive ribonuclease-like protein 13	Color2 [DarkGray]	1	4		18.58108902	18.68900871	18.42334557	15.53557873	18.73138809	16.65655899
3.006621469	1.049211025	Q5H8A4;Q5H8A4-2;Q5H8A4-4;Q5H8A4-5	PIGG_HUMAN	PIGG	GPI ethanolamine phosphate transferase 2	Color2 [DarkGray]	1	4		20.37517548	20.4873848	19.92563438	21.2877121	21.37517548	21.20060158
4.355498546	5.42448616	Q5H9R7;Q5H9R7-2;Q5H9R7-3;Q5H9R7-4;Q5H9R7-5;Q5H9R7-6	PP6R3_HUMAN	PPP6R3	Serine/threonine-protein phosphatase 6 regulatory subunit 3	Color2 [DarkGray]	1	4		15.50300312	17.34086227	14.94930267	21.4873848	21.247715	21.34299469
0.686240927	2.00905633	Q5HYI8	RABL3_HUMAN	RABL3	Rab-like protein 3	Color2 [DarkGray]	1	4		15.9380827	21.58233261	21.7634449	22.46513176	21.84995461	22.19159508
0.221299677	-0.960836172	Q5HYK3	COQ5_HUMAN	COQ5	2-methoxy-6-polyprenyl-1,4-benzoquinol methylase, mitochondrial	Color2 [DarkGray]	1	4		18.13520622	21.39100075	21.53564072	20.97421265	15.29361248	21.53564072
3.903162272	-1.09446764	Q5JRA6	TGO1_HUMAN	MIA3	Transport and Golgi organization protein 1 homolog	Color2 [DarkGray]	1	4		21.65839958	21.81127357	21.8839016	20.90242195	20.39623642	20.84995461
0.594573641	-0.799729824	Q5JRG1	Q5JRG1_HUMAN	NUP58	Isoform of Q9BVL2, Nucleoporin 58 (Fragment)	Color2 [DarkGray]	1	4		22.61414146	25.24263573	25.05672455	23.6971035	23.85756874	23.58691978
1.617626603	-3.57145071	Q5JRX3;Q5JRX3-2	PREP_HUMAN	PITRM1	Presequence protease, mitochondrial	Color2 [DarkGray]	1	4		16.32343864	21.06907272	21.0625	15.99826622	16.69406319	16.24129295
0.456767219	-2.183482647	Q5JSZ5	PRC2B_HUMAN	PRRC2B	Protein PRRC2B	Color2 [DarkGray]	1	4		16.97533798	23.13476944	22.54510117	15.23390579	18.53619385	21.44252968
1.101159586	0.50619173	Q5JTH9	RRP12_HUMAN	RRP12	RRP12-like protein	Color2 [DarkGray]	1	4		24.67033577	23.83845901	23.79946518	24.57542419	24.546278	24.39754295
1.060610164	-2.664870262	Q5JTV8-3	TOIP1_HUMAN	TOR1AIP1	Isoform of Q5JTV8, Isoform 3 of Torsin-1A-interacting protein 1	Color2 [DarkGray]	1	4		20.72234154	21.91342163	21.94234848	21.247715	17.31333733	20.93876457
0.546798468	-1.983674526	Q5JTZ9	SYAM_HUMAN	AARS2	Alanine--tRNA ligase, mitochondrial	Color2 [DarkGray]	1	4		24.39754295	24.54037857	24.77956581	24.33756065	17.53920555	23.98468018
1.641419088	3.710031509	Q5JVF3;Q5JVF3-4	PCID2_HUMAN	PCID2	PCI domain-containing protein 2	Color2 [DarkGray]	1	4		21.03590584	17.374506	16.08201599	22.63865089	22.2331562	22.55917549
5.018107914	5.806958675	Q5KSL6	DGKK_HUMAN	DGKK	Diacylglycerol kinase kappa	Color2 [DarkGray]	1	4		17.62392616	15.79450035	16.44731522	22.44505882	22.28489113	22.20657539
1.476168965	-1.2930336	Q5M775;Q5M775-4	CYTSB_HUMAN	SPECC1	Cytospin-B	Color2 [DarkGray]	1	4		21.62756157	23.37782478	23.416996	21.36452866	21.68431664	21.7875576
0.678892624	1.115140915	Q5PRF9	SMAG2_HUMAN	SAMD4B	Protein Smaug homolog 2	Color2 [DarkGray]	1	4		17.60773659	20.7875576	20.84995461	21.20060158	21.04260063	21.08212852
1.469987779	-0.82199049	Q5QJE6	TDIF2_HUMAN	DNTTIP2	Deoxynucleotidyltransferase terminal-interacting protein 2	Color2 [DarkGray]	1	4		24.00195885	25.31007957	25.05258369	23.9583683	23.8190937	24.06085205
0.311835533	-0.669759274	Q5R372-2	RBG1L_HUMAN	RABGAP1L	Isoform of Q5R372, Isoform 2 of Rab GTPase-activating protein 1-like	Color2 [DarkGray]	1	4		20.24190903	20.25349617	21.10789108	20.7875576	20.61862946	21.06907272
0.520351565	1.323868275	Q5RI18	Q5RI18_HUMAN	HNRNPU	Isoform of Q00839, Heterogeneous nuclear ribonucleoprotein U	Color2 [DarkGray]	1	4		23.23753929	17.70503426	21.65839958	22.30173302	22.02917862	22.52850342
0.780226732	-2.205862761	Q5RKV6	EXOS6_HUMAN	EXOSC6	Exosome complex component MTR3	Color2 [DarkGray]	1	4		16.17591667	20.64526367	20.43745995	19.74828148	15.90042782	16.2022934
1.220966958	-2.060540199	Q5SRN2-2;Q5SRN2-3	TSBP1_HUMAN	TSBP1	Isoform of Q5SRN2, Isoform 2 of Testis-expressed basic protein 1	Color2 [DarkGray]	1	4		18.02241707	19.75361252	19.29398537	15.37257099	16.50134659	15.97606754
5.413665734	1.44665432	Q5SSJ5	HP1B3_HUMAN	HP1BP3	Heterochromatin protein 1-binding protein 3	Color2 [DarkGray]	1	4		24.00195885	24.25349617	24.19460297	25.74406624	25.41377068	25.67841911
2.809492602	1.894650221	Q5ST30;Q5ST30-4	SYVM_HUMAN	VARS2	Valine--tRNA ligase, mitochondrial	Color2 [DarkGray]	1	4		16.6488781	17.24572563	17.35891342	18.82203484	19.023283	18.6454792
1.012946927	-2.018629789	Q5SXH7-1;Q5SXH7-2;Q5SXH7-3	PKHS1_HUMAN	PLEKHS1	Isoform of Q5SXH7, Isoform 1 of Pleckstrin homology domain-containing family S member 1	Color2 [DarkGray]	1	4		20.18252945	15.72402287	19.5025177	16.9230175	16.71502495	16.99142265
1.645451446	-1.615062237	Q5SXM2	SNPC4_HUMAN	SNAPC4	snRNA-activating protein complex subunit 4	Color2 [DarkGray]	1	4		16.66901207	18.96869278	18.70877838	16.78519249	16.71280861	16.46897125
3.955858468	0.848077297	Q5SY16	NOL9_HUMAN	NOL9	Polynucleotide 5'-hydroxyl-kinase NOL9	Color2 [DarkGray]	1	4		22.05258369	22.3698616	22.18252945	23.00367355	23.20060158	23.17340851
4.962303355	-8.063766718	Q5T1J5;Q9Y6H1	CHCH2_HUMAN;CHCH9_HUMAN	CHCHD2;CHCHD2P9	Putative coiled-coil-helix-coiled-coil-helix domain-containing protein CHCHD2P9, mitochondrial	Color2 [DarkGray]	1	4		22.97070694	24.31007957	23.68645668	15.78290653	16.11766052	16.78509712
0.654156694	1.471516132	Q5T1M5;Q5T1M5-2	FKB15_HUMAN	FKBP15	FK506-binding protein 15	Color2 [DarkGray]	1	4		16.05413246	20.4873848	20.42726326	20.6971035	20.49716568	20.65403366
1.048031959	1.319946289	Q5T1N1;Q5T1N1-4	AKND1_HUMAN	AKNAD1	Protein AKNAD1	Color2 [DarkGray]	1	4		17.09698486	19.00130463	19.84382057	20.43745995	19.58721542	20.6971035
1.979745163	-0.758273602	Q5T200	ZC3HD_HUMAN	ZC3H13	Zinc finger CCCH domain-containing protein 13	Color2 [DarkGray]	1	4		20.89504242	21.03590584	20.688591	20.06907272	20.27639771	20.60059547
2.64727711	0.576527596	Q5T280	CI114_HUMAN	SPOUT1	Putative methyltransferase C9orf114	Color2 [DarkGray]	1	4		22.05258369	22.00538826	21.60964012	22.36719704	22.43491745	22.37252045
0.628697853	1.129267454	Q5T3G3	Q5T3G3_HUMAN	TLE1	Isoform of Q04724, TLE family member 1, transcriptional corepressor (Fragment)	Color2 [DarkGray]	1	4		17.46755219	15.79234314	15.48159122	16.07327271	17.76587486	18.31536102
0.126333813	0.050234318	Q5T3I0	GPTC4_HUMAN	GPATCH4	G patch domain-containing protein 4	Color2 [DarkGray]	1	4		23.64306259	24.1332016	23.86702919	24.1487999	23.93156815	24.05258369
0.727901079	-1.493495464	Q5T3J3	LRIF1_HUMAN	LRIF1	Ligand-dependent nuclear receptor-interacting factor 1	Color2 [DarkGray]	1	4		16.33668327	19.82173538	19.47580528	16.65534019	18.92014122	17.23575592
4.53683506	-4.322688341	Q5T440	CAF17_HUMAN	IBA57	Putative transferase CAF17, mitochondrial	Color2 [DarkGray]	1	4		20.44758415	21.32663155	21.12060165	16.77293015	17.47759438	16.27074051
1.837087398	5.278369904	Q5T481	RBM20_HUMAN	RBM20	RNA-binding protein 20	Color2 [DarkGray]	1	4		16.64070892	16.28516769	16.91455841	23.28206635	23.19159508	23.70767212
0.413355512	-0.757378101	Q5T4S7;Q5T4S7-2;Q5T4S7-3;Q5T4S7-4	UBR4_HUMAN	UBR4	E3 ubiquitin-protein ligase UBR4	Color2 [DarkGray]	1	4		19.81170464	20.21845055	20.14569283	17.02322197	20.55449867	19.88020134
0.124784764	0.555042267	Q5T653	RM02_HUMAN	MRPL2	Large ribosomal subunit protein uL2m	Color2 [DarkGray]	1	4		22.86135864	22.416996	17.73134995	23.02580452	23.03590584	22.96190453
0.058899977	0.360799789	Q5T6F2	UBAP2_HUMAN	UBAP2	Ubiquitin-associated protein 2	Color2 [DarkGray]	1	4		16.14108849	22.14569283	21.84230042	21.79550743	16.14790154	22.46014023
0.930716374	-0.439098835	Q5T8P6;Q5T8P6-3;Q5T8P6-2	RBM26_HUMAN	RBM26	RNA-binding protein 26	Color2 [DarkGray]	1	4		21.92433739	23.03086472	22.59149361	22.05589676	21.98815155	22.049263
1.134143011	2.064253092	Q5T9L3;Q5T9L3-2	WLS_HUMAN	WLS	Protein wntless homolog	Color2 [DarkGray]	1	4		15.68244648	16.24635887	18.48101425	19.38516808	19.66781425	19.77744484
0.258138026	-0.099223137	Q5TA45;Q5TA45-3	INT11_HUMAN	INTS11	Integrator complex subunit 11	Color2 [DarkGray]	1	4		21.32663155	21.95304871	21.6496563	21.59605217	21.688591	21.71397781
3.003868045	1.221359253	Q5TC82;Q5TC82-2	RC3H1_HUMAN	RC3H1	Roquin-1	Color2 [DarkGray]	1	4		21.00881195	20.43745995	20.14569283	21.73065567	21.48246956	21.83845901
0.670298441	-1.568185806	Q5TCI8	Q5TCI8_HUMAN	LMNA	Isoform of P02545, Lamin A/C	Color2 [DarkGray]	1	4		17.07062721	20.29893875	20.00195885	16.32193375	16.92861366	19.6190567
1.248249743	-3.119324446	Q5TGY3	AHDC1_HUMAN	AHDC1	Transcription factor Gibbin	Color2 [DarkGray]	1	4		20.20657539	20.80341148	20.83460617	15.62957478	21.38047028	16.05965424
0.206368022	0.387558937	Q5TKA1-2	LIN9_HUMAN	LIN9	Isoform of Q5TKA1, Isoform 2 of Protein lin-9 homolog	Color2 [DarkGray]	1	4		16.75629616	19.85849953	19.60566902	19.25448608	19.48720169	19.45243454
0.921198114	-0.535043716	Q5UIP0;Q5UIP0-2	RIF1_HUMAN	RIF1	Telomere-associated protein RIF1	Color2 [DarkGray]	1	4		22.55683899	23.67572975	23.83845901	22.99334526	22.86702919	22.73065567
0.634354919	-0.870773792	Q5VT52-3	RPRD2_HUMAN	RPRD2	Isoform of Q5VT52, Isoform 3 of Regulation of nuclear pre-mRNA domain-containing protein 2	Color2 [DarkGray]	1	4		22.10149384	24.84325981	24.51653099	22.91342163	23.049263	23.35110664
1.23434372	-2.57077837	Q5VT66;Q5VT66-2	MARC1_HUMAN	MTARC1	Mitochondrial amidoxime-reducing component 1	Color2 [DarkGray]	1	4		21.28206635	21.27639771	20.59149361	17.0604229	20.27639771	16.32393265
1.037188627	-1.767846346	Q5VTE6;Q5VTE6-2	ANGE2_HUMAN	ANGEL2	Protein angel homolog 2	Color2 [DarkGray]	1	4		20.02917862	19.84202957	20.15807724	19.28707886	19.35533524	18.69855881
1.034311896	3.125389576	Q5VTL8	PR38B_HUMAN	PRPF38B	Pre-mRNA-splicing factor 38B	Color2 [DarkGray]	1	4		16.7787056	22.09506798	16.53194809	22.44252968	22.29893875	22.70977783
0.110884937	0.344166756	Q5VUA4	ZN318_HUMAN	ZNF318	Zinc finger protein 318	Color2 [DarkGray]	1	4		17.31278992	21.84613228	21.87267494	20.7634449	20.73065567	21.32663155
1.20496965	0.907392025	Q5VW30	Q5VW30_HUMAN	NFIB	Isoform of O00712, Nuclear factor 1	Color2 [DarkGray]	1	4		22.04260063	23.85756874	23.44252968	24.05258369	24.10149384	24.22434998
0.422149387	-1.246261597	Q5VWG9	TAF3_HUMAN	TAF3	Transcription initiation factor TFIID subunit 3	Color2 [DarkGray]	1	4		18.26018143	21.15189934	20.50688171	17.50135422	20.93876457	20.90242195
0.934281612	0.334358692	Q5VYK3	ECM29_HUMAN	ECPAS	Proteasome adapter and scaffold protein ECM29	Color2 [DarkGray]	1	4		20.32113457	20.51653099	20.73065567	20.91706848	20.8190937	20.54510117
4.5461795	1.928897858	Q5VYS8;Q5VYS8-6	TUT7_HUMAN	TUT7	Terminal uridylyltransferase 7	Color2 [DarkGray]	1	4		16.80805206	17.08644295	16.40267563	18.82299995	18.5969429	18.54240417
2.305241704	0.505346775	Q63HN8;Q63HN8-4	RN213_HUMAN	RNF213	E3 ubiquitin-protein ligase RNF213	Color2 [DarkGray]	1	4		20.93876457	20.58233261	21.05589676	21.30452156	21.22434998	21.41183281
0.024672117	-0.058047771	Q63ZY3;Q63ZY3-3	KANK2_HUMAN	KANK2	KN motif and ankyrin repeat domain-containing protein 2	Color2 [DarkGray]	1	4		18.64969444	20.50688171	20.19460297	20.42726326	17.76431847	20.60059547
1.281449949	-2.727644444	Q643R3	LPCT4_HUMAN	LPCAT4	Lysophospholipid acyltransferase LPCAT4	Color2 [DarkGray]	1	4		16.16051865	20.43745995	19.25099754	16.33357239	14.86397171	17.08306122
0.383376062	0.192245483	Q659A1	ICE2_HUMAN	ICE2	Little elongation complex subunit 2	Color2 [DarkGray]	1	4		19.82053185	20.18252945	19.90992737	20.60964012	19.98815155	20.17035484
0.221913425	0.054337025	Q68CP9	ARID2_HUMAN	ARID2	AT-rich interactive domain-containing protein 2	Color2 [DarkGray]	1	4		22.58233261	22.84613228	22.85756874	22.89504242	22.9671917	22.7875576
2.943532567	-0.564977169	Q68E01-2;Q68E01	INT3_HUMAN	INTS3	Integrator complex subunit 3	Color2 [DarkGray]	1	4		22.20955276	21.9671917	22.04593468	21.59605217	21.31007957	21.45763779
1.118710261	-0.280752182	Q69YN4;Q69YN4-3	VIR_HUMAN	VIRMA	Protein virilizer homolog	Color2 [DarkGray]	1	4		23.19008827	22.74304008	22.87829971	22.54510117	22.68217468	22.53801155
1.396159237	4.011578083	Q6DD87	ZN787_HUMAN	ZNF787	Zinc finger protein 787	Color2 [DarkGray]	1	4		17.92694473	17.41602325	15.4893856	22.69498062	21.80734825	16.51181412
0.008807159	-0.005574226	Q6DD88	ATLA3_HUMAN	ATL3	Atlastin-3	Color2 [DarkGray]	1	4		23.6320076	24.48000526	24.42342186	24.27497673	24.35783386	24.17188263
3.606567445	1.487606525	Q6DKI1	RL7L_HUMAN	RPL7L1	Ribosomal protein uL30-like	Color2 [DarkGray]	1	4		24.91798019	24.60964012	24.06085205	26.05051041	25.83605194	26.14297104
0.806200498	-1.726046085	Q6DN12-4;Q6DN12;Q6DN12-2;Q6DN12-3	MCTP2_HUMAN	MCTP2	Multiple C2 and transmembrane domain-containing protein 2	Color2 [DarkGray]	1	4		17.61221695	19.208601	19.14069939	18.47966194	15.29354191	15.62393284
3.021969583	-3.163693905	Q6EKJ0;Q86UP8	GTD2A_HUMAN;GTD2B_HUMAN	GTF2IRD2;GTF2IRD2B	General transcription factor II-I repeat domain-containing protein 2B	Color2 [DarkGray]	1	4		18.63070869	19.3892231	20.44758415	15.59866142	16.4764595	17.19319534
0.391648348	-0.406660557	Q6IAA8	LTOR1_HUMAN	LAMTOR1	Ragulator complex protein LAMTOR1	Color2 [DarkGray]	1	4		22.08212852	23.83845901	23.83845901	23.2110405	22.91706848	23.02749252
0.967740155	-0.148450851	Q6IAN0	DRS7B_HUMAN	DHRS7B	Dehydrogenase/reductase SDR family member 7B	Color2 [DarkGray]	1	4		21.38047028	21.64526367	21.65403366	21.52133179	21.47753716	21.39623642
0.575861173	0.307194233	Q6IEG0	SNR48_HUMAN	SNRNP48	U11/U12 small nuclear ribonucleoprotein 48 kDa protein	Color2 [DarkGray]	1	4		22.032547	21.8190937	20.90242195	21.88016891	21.8764267	21.97421265
0.63334111	1.934141159	Q6IN84	MRM1_HUMAN	MRM1	rRNA methyltransferase 1, mitochondrial	Color2 [DarkGray]	1	4		16.73352814	22.91706848	22.17340851	23.04426956	23.07398224	22.93337059
0.425065292	0.875186682	Q6IQ16	SPOPL_HUMAN	SPOPL	Speckle-type POZ protein-like	Color2 [DarkGray]	1	4		18.83739853	16.52140045	16.71123314	18.08526993	16.18803787	18.09232903
2.355621909	-3.435823917	Q6IQ49;Q6IQ49-2;Q6IQ49-3	SDE2_HUMAN	SDE2	Splicing regulator SDE2	Color2 [DarkGray]	1	4		18.35284615	20.7875576	20.60964012	15.948843	16.15016365	18.18240929
0.188508444	0.454147816	Q6IWH7;Q6IWH7-3	ANO7_HUMAN	ANO7	Anoctamin-7	Color2 [DarkGray]	1	4		20.17035484	16.99504089	16.64922905	17.97515869	17.37799072	18.1723938
0.099142323	0.277001858	Q6JQN1;Q6JQN1-5	ACD10_HUMAN	ACAD10	Acyl-CoA dehydrogenase family member 10	Color2 [DarkGray]	1	4		19.35460854	15.59157944	18.79873085	19.3461895	17.62260056	18.30609322
0.171489174	0.061052322	Q6KC79	NIPBL_HUMAN	NIPBL	Nipped-B-like protein	Color2 [DarkGray]	1	4		21.79946518	22.26212692	22.37252045	22.1611557	22.33756065	22.21845055
1.599859262	-1.204630375	Q6L8Q7;Q6L8Q7-2	PDE12_HUMAN	PDE12	2',5'-phosphodiesterase 12	Color2 [DarkGray]	1	4		20.44758415	21.92795753	21.97421265	20.21845055	20.86514091	20.09506798
0.325505989	-0.25769949	Q6NTF9;Q6NTF9-2	RHBD2_HUMAN	RHBDD2	Rhomboid domain-containing protein 2	Color2 [DarkGray]	1	4		22.88576508	21.83074379	21.67572975	21.87267494	21.94948959	21.45763779
2.151709025	-0.732620239	Q6NUK1	SCMC1_HUMAN	SLC25A24	Mitochondrial adenyl nucleotide antiporter SLC25A24	Color2 [DarkGray]	1	4		22.96366882	23.57542419	23.66492271	22.94055748	22.7055645	22.62086868
3.485636375	-1.27665329	Q6NUM9	RETST_HUMAN	RETSAT	All-trans-retinol 13,14-reductase	Color2 [DarkGray]	1	4		22.78954887	22.70345497	22.76951218	21.66275215	21.56383705	21.28206635
0.62165182	1.337697506	Q6NUQ4;Q6NUQ4-2	TM214_HUMAN	TMEM214	Transmembrane protein 214	Color2 [DarkGray]	1	4		17.58077049	21.79153824	21.52611732	22.049263	22.04260063	22.032547
1.905629007	1.850060225	Q6NUS6-3	TECT3_HUMAN	TCTN3	Isoform of Q6NUS6, Isoform 3 of Tectonic-3	Color2 [DarkGray]	1	4		15.6914854	15.62452984	16.32285309	16.78201294	16.80043221	18.14081573
1.807487729	-1.664536953	Q6NXT4;Q6NXT4-2	ZNT6_HUMAN	SLC30A6	Zinc transporter 6	Color2 [DarkGray]	1	4		24.04426956	23.26785278	23.19910431	21.54980659	20.98119926	22.82880974
0.374931214	-0.913105965	Q6NZ67	MZT2B_HUMAN	MZT2B	Mitotic-spindle organizing protein 2B	Color2 [DarkGray]	1	4		17.49699783	20.17035484	20.42726326	16.43776703	19.23317909	19.30729866
2.433557343	-0.766393661	Q6NZY4	ZCHC8_HUMAN	ZCCHC8	Zinc finger CCHC domain-containing protein 8	Color2 [DarkGray]	1	4		25.4582634	24.84804535	24.84325981	24.33756065	24.33756065	24.10149384
0.926816703	0.521092415	Q6P087	RUSD3_HUMAN	RPUSD3	Mitochondrial mRNA pseudouridine synthase RPUSD3	Color2 [DarkGray]	1	4		23.50445747	23.032547	22.67788124	23.36452866	23.84804535	23.25060844
2.980646871	3.024803162	Q6P158	DHX57_HUMAN	DHX57	Putative ATP-dependent RNA helicase DHX57	Color2 [DarkGray]	1	4		18.02590179	20.00195885	18.59127045	22.03925705	22.08537483	22.247715
0.074420332	-0.069612026	Q6P1A2	MBOA5_HUMAN	LPCAT3	Lysophospholipid acyltransferase 5	Color2 [DarkGray]	1	4		23.00538826	23.14102173	23.28206635	24.03590584	22.86891365	22.60964012
2.322761072	-1.0043993	Q6P1J9	CDC73_HUMAN	CDC73	Parafibromin	Color2 [DarkGray]	1	4		23.36452866	24.1487999	23.98468018	22.65839958	22.53801155	23.14569283
4.280399513	-0.770256996	Q6P1L8	RM14_HUMAN	MRPL14	Large ribosomal subunit protein uL14m	Color2 [DarkGray]	1	4		23.71816444	23.90426064	23.8764267	23.18857956	23.04759979	22.91706848
0.872581217	-1.596737385	Q6P1X6	CH082_HUMAN	C8orf82	UPF0598 protein C8orf82	Color2 [DarkGray]	1	4		19.77965927	19.7643528	19.38801765	19.73014259	19.6805172	16.04948425
0.419305422	-1.48831749	Q6P2C8-2	MED27_HUMAN	MED27	Isoform of Q6P2C8, Isoform 2 of Mediator of RNA polymerase II transcription subunit 27	Color2 [DarkGray]	1	4		16.64321136	20.39623642	21.17645645	15.33439064	20.26499176	20.01563263
1.213349028	0.314269066	Q6P2E9	EDC4_HUMAN	EDC4	Enhancer of mRNA-decapping protein 4	Color2 [DarkGray]	1	4		21.05589676	21.52133179	21.49716568	21.69285393	21.55449867	21.8764267
2.014932436	-5.027317047	Q6P2I3	FAH2B_HUMAN	FAHD2B	Fumarylacetoacetate hydrolase domain-containing protein 2B	Color2 [DarkGray]	1	4		17.09345055	22.4247036	22.416996	15.64074612	16.54528046	15.07778835
1.507152859	0.398794174	Q6P2Q9	PRP8_HUMAN	PRPF8	Pre-mRNA-processing-splicing factor 8	Color2 [DarkGray]	1	4		25.81421089	25.34773254	25.21697044	25.78456688	25.9583683	25.83605194
1.095819163	1.958742619	Q6P3W7	SCYL2_HUMAN	SCYL2	SCY1-like protein 2	Color2 [DarkGray]	1	4		17.10287476	20.49716568	21.25925636	21.81127357	21.7055645	21.79153824
0.740018598	-1.99413228	Q6P4R8;Q6P4R8-2;Q6P4R8-3	NFRKB_HUMAN	NFRKB	Nuclear factor related to kappa-B-binding protein	Color2 [DarkGray]	1	4		17.65584373	20.02917862	20.73065567	15.26370144	19.30114174	19.89514542
1.873541999	-4.320267916	Q6P587;Q6P587-2;Q6P587-3	FAHD1_HUMAN	FAHD1	Acylpyruvase FAHD1, mitochondrial	Color2 [DarkGray]	1	4		15.97550392	20.68002892	20.93156815	15.04669476	16.06403351	15.08501434
1.213987826	2.475127697	Q6P5R6	RL22L_HUMAN	RPL22L1	Ribosomal protein eL22-like	Color2 [DarkGray]	1	4		18.02194405	22.44252968	22.23608017	23.54037857	24.09345627	23.40405655
0.577598959	1.782258034	Q6P996;Q6P996-4;Q6P996-5	PDXD1_HUMAN	PDXDC1	Pyridoxal-dependent decarboxylase domain-containing protein 1	Color2 [DarkGray]	1	4		16.40429688	21.94592476	22.19159508	22.08212852	21.70977783	22.85376549
0.28307145	-0.070372105	Q6P9B9	INT5_HUMAN	INTS5	Integrator complex subunit 5	Color2 [DarkGray]	1	4		21.04260063	21.32663155	21.25925636	20.98119926	21.21845055	21.07561493
1.55063552	0.207177162	Q6PCB5;Q6PCB5-2	RSBNL_HUMAN	RSBN1L	Lysine-specific demethylase RSBN1L	Color2 [DarkGray]	1	4		20.79550743	20.89504242	20.90976334	20.98815155	21.15189934	21.15807724
0.530857253	-0.153502941	Q6PD62	CTR9_HUMAN	CTR9	RNA polymerase-associated protein CTR9 homolog	Color2 [DarkGray]	1	4		22.0625	21.60059547	21.79946518	21.688591	21.87267494	21.72650337
3.870839411	-1.005403996	Q6PI48	SYDM_HUMAN	DARS2	Aspartate--tRNA ligase, mitochondrial	Color2 [DarkGray]	1	4		22.0625	21.58691978	21.74304008	20.93156815	20.87267494	20.6971035
0.905103729	-1.247229576	Q6PIU2;Q6PIU2-2	NCEH1_HUMAN	NCEH1	Neutral cholesterol ester hydrolase 1	Color2 [DarkGray]	1	4		20.23022652	19.78520775	19.55567741	19.49604034	18.90112114	19.35611916
0.912410824	0.721278191	Q6PIY7;Q6PIY7-2	GLD2_HUMAN	TENT2	Poly(A) RNA polymerase GLD2	Color2 [DarkGray]	1	4		20.00195885	21.0886116	21.90976334	21.84230042	21.64526367	21.5308857
1.165791891	-0.703850746	Q6PJG2	MDEAS_HUMAN	MIDEAS	Mitotic deacetylase-associated SANT domain protein	Color2 [DarkGray]	1	4		21.10789108	22.49960136	22.04260063	21.13946152	21.20060158	21.38574409
2.006392443	-0.369426727	Q6PJT7-2	ZC3HE_HUMAN	ZC3H14	Isoform of Q6PJT7, Isoform 2 of Zinc finger CCCH domain-containing protein 14	Color2 [DarkGray]	1	4		24.75429916	24.6320076	24.37782478	24.15653419	24.34435081	24.23899651
0.84787085	-0.462005138	Q6PJT7-4	ZC3HE_HUMAN	ZC3H14	Isoform of Q6PJT7, Isoform 4 of Zinc finger CCCH domain-containing protein 14	Color2 [DarkGray]	1	4		24.23169136	24.26785278	23.29614067	23.20508385	23.68645668	23.57542419
0.127552615	-0.079438686	Q6PK04	CC137_HUMAN	CCDC137	Coiled-coil domain-containing protein 137	Color2 [DarkGray]	1	4		23.03422737	22.18252945	22.15807724	22.21252441	22.36719704	22.12691689
2.829215708	0.975488186	Q6PKG0	LARP1_HUMAN	LARP1	La-related protein 1	Color2 [DarkGray]	1	4		25.75174713	24.97158432	25.10149384	26.23534966	26.11743546	26.25529861
3.272381813	-2.541352272	Q6PL18	ATAD2_HUMAN	ATAD2	ATPase family AAA domain-containing protein 2	Color2 [DarkGray]	1	4		17.43542671	18.88328552	18.53479767	16.24921227	15.45451069	15.7417841
1.483564365	-4.169517756	Q6PL45;Q6PL45-2	BRID5_HUMAN	BRICD5	BRICHOS domain-containing protein 5	Color2 [DarkGray]	1	4		16.02740288	22.15189934	21.74304008	16.41394424	16.38611031	15.56736088
0.800978084	1.733614683	Q6QHF9-4	PAOX_HUMAN	PAOX	Isoform of Q6QHF9, Isoform 4 of Peroxisomal N(1)-acetyl-spermine/spermidine oxidase	Color2 [DarkGray]	1	4		15.96626377	19.43167686	20.39623642	21.08212852	20.12060165	21.17645645
0.751134015	-0.913985729	Q6SPF0	SAMD1_HUMAN	SAMD1	Sterile alpha motif domain-containing protein 1	Color2 [DarkGray]	1	4		20.05589676	22.35649109	22.18252945	20.54510117	20.90976334	21.00881195
3.358306368	-0.335179329	Q6UN15;Q6UN15-5	FIP1_HUMAN	FIP1L1	Pre-mRNA 3'-end-processing factor FIP1	Color2 [DarkGray]	1	4		25.17949677	25.08537483	25.01478195	24.7644577	24.71816444	24.86230659
2.905247698	-1.315626144	Q6UVK1	CSPG4_HUMAN	CSPG4	Chondroitin sulfate proteoglycan 4	Color2 [DarkGray]	1	4		22.41956902	22.90793228	22.97945595	21.20060158	22.04593468	21.35380173
1.354234974	1.584096909	Q6UW68	TM205_HUMAN	TMEM205	Transmembrane protein 205	Color2 [DarkGray]	1	4		16.78073883	18.74306679	19.46936035	19.86694527	19.77347755	20.71397781
0.417899952	-0.769703627	Q6UW78	UQCC3_HUMAN	UQCC3	Ubiquinol-cytochrome-c reductase complex assembly factor 3	Color2 [DarkGray]	1	4		16.74881744	17.65871429	17.62797546	18.96382141	16.7770443	15.79558277
[truncated: 1,280 more rows]
