# Supplementary material for: DPP8/9 processing of human AK2 unmasks an IAP binding motif
Source: EMBO Rep. 2025 May 1;26(11):2819–35. doi: 10.1038/s44319-025-00455-z (PMC12152192; doi:10.1038/s44319-025-00455-z)
Supplement: Supplementary file 7 — Appendix Figure Source Data [file 44319_2025_455_MOESM7_ESM.zip › Source-Data_SI-figures/Figure S3 (related to Figure 2M_N)/S3B/numerical data XIAP and BIRC2 log2 intensities and at least enrichment.xlsx]

## Sheet: XIAP and BIRC2 values
log2 raw data used in 2P
Mock_1.raw	Mock_2.raw	Mock_3.raw	AK2-S4P,3CS_1.raw	AK2-S4P,3CS_2.raw	AK2-S4P,3CS_3.raw	AK2-3CS_1.raw	AK2-3CS_2.raw	AK2-3CS_3.raw	Protein.Group	Protein.Names	Genes	First.Protein.Description
NaN	NaN	NaN	NaN	NaN	NaN	19.8352	20.4676	20.3857	P98170	XIAP_HUMAN	XIAP	E3 ubiquitin-protein ligase XIAP
NaN	NaN	NaN	NaN	NaN	NaN	17.115	19.1946	18.8972	Q13490;Q13490-2	BIRC2_HUMAN	BIRC2	Baculoviral IAP repeat-containing protein 2
at least enrichment of BIRC2 and XIAP if considering the detection limit (not displayed in figure)
	mean value measured	detection limit mean over all files	at least enrichment
XIAP	20.26	13.93	80.58
BIRC2	18.37	13.93	21,71
