# Supplementary material for: DPP8/9 processing of human AK2 unmasks an IAP binding motif
Source: EMBO Rep. 2025 May 1;26(11):2819–35. doi: 10.1038/s44319-025-00455-z (PMC12152192; doi:10.1038/s44319-025-00455-z)
Supplement: Supplementary file 7 — Appendix Figure Source Data [file 44319_2025_455_MOESM7_ESM.zip › Source-Data_SI-figures/Figure S4 (related to Figure 2)/S4B/numerical data protein levels relative to t=0.xlsx]

## Sheet: Tabelle1
AK2 signal normalized to TCE
	SmacMTS-AK2					AK2
hours	0	2	4	8	hours	0	2	4	8
I	55944810	54904263	55200312	35065457	I	2.08063	1.38652	1.4024	1.08181
II	46426586	40232110	30252995	32734834	II	2.58667	3.32297	2.19115	2.35972
III	84642747	59715076	47447211	72186748	III	1.20389	1.17045	1.22503	1.20209
AK2 relative to t=0
I	1	0.9814	0.986692	0.626787	I	1	0.666396	0.674025	0.519943
II	1	0.866575	0.651631	0.705088	II	1	1.28465	0.847092	0.912261
III	1	0.705495	0.560558	0.85284	III	1	0.972224	1.01756	0.998506
Mean AK2 signal relative to t=0 of three replicates
hours	0	2	4	8	hours	0	2	4	8
Average	1	0.851157	0.732961	0.728238	Average	1	0.974424	0.846225	0.810237
StDev	0	0.138597	0.224407	0.114791	StDev	0	0.309134	0.171769	0.255073
