# Supplementary material for: DPP8/9 processing of human AK2 unmasks an IAP binding motif
Source: EMBO Rep. 2025 May 1;26(11):2819–35. doi: 10.1038/s44319-025-00455-z (PMC12152192; doi:10.1038/s44319-025-00455-z)
Supplement: Supplementary file 7 — Appendix Figure Source Data [file 44319_2025_455_MOESM7_ESM.zip › Source-Data_SI-figures/Figure S5 (related to Figure 3)/numerical data relative HA signal.xlsx]

## Sheet: Tabelle1
	MH 2018-08-02 Q36_TCE
		Volume (Int)
	Lane 1	721139406	1
	Lane 2	953992032	1.3229
	Lane 3	810757418	1.12427
	Lane 4	740156490	1
	Lane 5	854515516	1.15451
	Lane 6	768135492	1.0378
	Lane 7	642117490	1
	Lane 8	783097426	1.21955
	Lane 9	736675850	1.14726
	Lane 10	690285810	1
	Lane 11	890063888	1.28941
	Lane 12	768513194	1.11333
	MH 2018-08-03 Q36_HA (15)
		Volume (Int)											MEAN	STABW
	Lane 1	649320	1	1			CS	1	1	1	1	CS	1	0
	Lane 2	6456318	9.9432	7.51624			S4VCS	7.51624	3.0355	4.28526	4.95603	S4VCS	4.09227	0.974703
	Lane 3	4003619	6.16586	5.48431			S4GCS	5.48431	2.69987	2.69517	4.57361	S4GCS	3.32288	1.08317
	Lane 4	1206604	1	1
	Lane 5	4228554	3.50451	3.0355
	Lane 6	3380817	2.80193	2.69987
	Lane 7	795004	1	1
	Lane 8	4154780	5.22611	4.28526
	Lane 9	2458200	3.09206	2.69517
	Lane 10	875133	1	1
	Lane 11	5592431	6.39038	4.95603
	Lane 12	4456111	5.09192	4.57361

## Sheet: Tabelle2
HA signal normalized to TCE
		3CS	S4V
HA	#1	10428618	73686688
HA signal relative to 3CS
		3CS	S4V
	#1	1	7.06582

## Sheet: Reload
Markus 2018-08-13 14hr 48min
	Channel	Volume (Int)	Norm. Factor	Norm. Vol. (Int)						mean	stabw
Lane 1	Chemiluminescence	58647352	1	58647352	CS	#1	CS	6.34771e+07	6.83025e+06	1	0.107602
Lane 2	Chemiluminescence	110291140	1.10721	122114985	S4V		S4V	1.05247e+08	2.38546e+07	1.65804	0.375798
Lane 3	Chemiluminescence	186768036	0.831195	155240746	S4G		S4G	138630236	2.34908e+07	2.18394	0.370068
Lane 4	Chemiluminescence	70495300	0.968955	68306779	CS	#2
Lane 5	Chemiluminescence	85340344	1.03561	88379554	S4V
Lane 6	Chemiluminescence	163489876	0.746344	122019726	S4G
